# Supplementary material for: 4-(4-Fluoro­benzo­yl)-3-phenyl-3,4-di­hydro­naphthalen-1(2H)-one
Source: Acta Crystallogr Sect E Struct Rep Online. 2013 Apr 10;69(Pt 5):o678. doi: 10.1107/S1600536813008829 (PMC3647872; doi:10.1107/S1600536813008829)
Supplement: Supplementary file 1 [file e-69-0o678-sup1.cif]

##############################################################################
#                                                                            #
# This CIF contains the data in a paper accepted for publication in          #
# Acta Crystallographica Section E. It conforms to the requirements of       #
# Notes for Authors for Acta Crystallographica Section E, and has been       #
# peer reviewed under the auspices of the IUCr Commission on Journals.       #
#                                                                            #
# Full details of the Crystallographic Information File format               #
# are given in the paper "The Crystallographic Information File (CIF):       #
# a New Standard Archive File for Crystallography" by S. R. Hall, F. H.      #
# Allen and I. D. Brown [Acta Cryst. (1991), A47, 655-685].                  #
#                                                                            #
# The current version of the core CIF dictionary is obtainable from          #
# ftp://ftp.iucr.org/pub/cif_core.dic.                                       #
#                                                                            #
# Software is freely available for graphical display of the structure(s)     #
# in this CIF. For information consult the CIF software page                 #
# http://www.iucr.org/resources/cif/software.                                #
#                                                                            #
# This file may be used for bona fide research purposes within the           #
# scientific community so long as proper attribution is given to the journal # 
# article from which it was obtained.                                        #
#                                                                            #
##############################################################################
data_global
_audit_creation_method     'SHELXL97 and IUCr template'
_journal_date_recd_electronic     2013-03-15
_journal_date_accepted     2013-04-01
_journal_name_full     'Acta Crystallographica, Section E'
_journal_year     2013
_journal_volume     69
_journal_issue      5
_journal_page_first     o678
_journal_page_last     o678
_journal_paper_category     QO
_journal_paper_doi     10.1107/S1600536813008829
_journal_coeditor_code     RK2398
_publ_contact_author_name     'Hu, Yi-Min'
_publ_contact_author_address
;
School of Chemistry and Materials Science,
Anhui Normal University,
Wuhu,
Anhui 241000,
People's Republic of China
;
_publ_contact_author_email     yiminhu@yahoo.cn
_publ_contact_author_fax     ?
_publ_contact_author_phone     ?
_publ_section_title
;
4-(4-Fluorobenzoyl)-3-phenyl-3,4-dihydronaphthalen-1(2<i>H</i>)-one
;
loop_
    _publ_author_name
    _publ_author_address
    'Zhang, Hao '
;
School of Chemistry and Materials Science,
Anhui Normal University,
Wuhu,
Anhui 241000,
People's Republic of China
;
    'Hu, Yi-Min'
;
School of Chemistry and Materials Science,
Anhui Normal University,
Wuhu,
Anhui 241000,
People's Republic of China
;
data_I
_chemical_name_systematic
;
4-(4-Fluorobenzoyl)-3-phenyl-3,4-dihydronaphthalen-1(2<i>H</i>)-one
;
_chemical_name_common     ?
_chemical_formula_moiety     'C23 H17 F O2'
_chemical_formula_sum     'C23 H17 F O2'
_chemical_formula_iupac     'C23 H17 F O2'
_chemical_formula_weight     344.37
_chemical_melting_point     ?
_symmetry_cell_setting     monoclinic
_symmetry_space_group_name_H-M     'P 21/c'
_symmetry_space_group_name_Hall     '-P 2ybc'
loop_
    _symmetry_equiv_pos_as_xyz
    'x, y, z'
    '-x, y+1/2, -z+1/2'
    '-x, -y, -z'
    'x, -y-1/2, z-1/2'
_cell_length_a     8.0063(6)
_cell_length_b     10.6688(8)
_cell_length_c     20.3796(15)
_cell_angle_alpha     90.00
_cell_angle_beta     97.4580(10)
_cell_angle_gamma     90.00
_cell_volume     1726.1(2)
_cell_formula_units_Z     4
_cell_measurement_reflns_used     2731
_cell_measurement_theta_min     2.12
_cell_measurement_theta_max     23.57
_cell_measurement_temperature     295(2)
_exptl_crystal_description     'block'
_exptl_crystal_colour     'colourless'
_exptl_crystal_size_max     0.35
_exptl_crystal_size_mid     0.32
_exptl_crystal_size_min     0.29
_exptl_crystal_density_diffrn     1.325
_exptl_crystal_density_meas     ?
_exptl_crystal_density_method     'not measured'
_exptl_crystal_F_000     720
_exptl_absorpt_coefficient_mu     0.091
_exptl_absorpt_correction_type     multi-scan
_exptl_absorpt_process_details     '(<i>SADABS</i>; Bruker, 2000)'
_exptl_absorpt_correction_T_min     0.9689
_exptl_absorpt_correction_T_max     0.9742
_exptl_special_details     ?
_diffrn_ambient_temperature     295(2)
_diffrn_radiation_type     'MoK\a'
_diffrn_radiation_wavelength     0.71073
_diffrn_radiation_source     'sealed tube'
_diffrn_radiation_monochromator     'graphite'
_diffrn_measurement_device_type     'Bruker SMART APEX CCD'
_diffrn_measurement_method     '\f- and \w-scans'
_diffrn_detector_area_resol_mean     ?
_diffrn_reflns_number     14632
_diffrn_reflns_av_R_equivalents     0.0253
_diffrn_reflns_av_sigmaI/netI     0.0217
_diffrn_reflns_theta_min     2.02
_diffrn_reflns_theta_max     27.59
_diffrn_reflns_theta_full     27.59
_diffrn_measured_fraction_theta_max     0.995
_diffrn_measured_fraction_theta_full     0.995
_diffrn_reflns_limit_h_min     -10
_diffrn_reflns_limit_h_max     10
_diffrn_reflns_limit_k_min     -13
_diffrn_reflns_limit_k_max     13
_diffrn_reflns_limit_l_min     -26
_diffrn_reflns_limit_l_max     24
_refine_special_details
;
 Refinement of <i>F</i>^2^ against ALL reflections. The weighted
 <i>R</i>-factor <i>wR</i> and goodness of fit <i>S</i> are based on
 <i>F</i>^2^, conventional <i>R</i>-factors <i>R</i> are based on <i>F</i>,
 with <i>F</i> set to zero for negative <i>F</i>^2^. The threshold expression
 of <i>F</i>^2^ > \s(<i>F</i>^2^) is used only for calculating
 <i>R</i>-factors(gt) <i>etc</i>. and is not relevant to the choice of
 reflections for refinement. <i>R</i>-factors based on <i>F</i>^2^ are
 statistically about twice as large as those based on <i>F</i>, and
 <i>R</i>-factors based on ALL data will be even larger.
;
_reflns_number_total     3987
_reflns_number_gt     3176
_reflns_threshold_expression     I>2\s(I)
_refine_ls_structure_factor_coef     Fsqd
_refine_ls_matrix_type     full
_refine_ls_R_factor_all     0.0551
_refine_ls_R_factor_gt     0.0436
_refine_ls_wR_factor_gt     0.1084
_refine_ls_wR_factor_ref     0.1171
_refine_ls_goodness_of_fit_ref     1.027
_refine_ls_restrained_S_all     1.027
_refine_ls_number_reflns     3987
_refine_ls_number_parameters     235
_refine_ls_number_restraints     0
_refine_ls_hydrogen_treatment     constr
_refine_ls_weighting_scheme     calc
_refine_ls_weighting_details
             'calc w=1/[\s^2^(Fo^2^)+(0.05P)^2^+0.44P] where P=(Fo^2^+2Fc^2^)/3'
_atom_sites_solution_hydrogens     geom
_atom_sites_solution_primary     direct
_atom_sites_solution_secondary     difmap
_refine_ls_shift/su_max     0.000
_refine_ls_shift/su_mean     0.000
_refine_diff_density_max     0.231
_refine_diff_density_min     -0.281
_refine_ls_extinction_method     'none'
_refine_ls_extinction_coef     ?
loop_
    _atom_type_symbol
    _atom_type_description
    _atom_type_scat_dispersion_real
    _atom_type_scat_dispersion_imag
    _atom_type_scat_source
    'C' 'C' 0.0033 0.0016
                         'International Tables Vol C Tables 4.2.6.8 and 6.1.1.4'
    'H' 'H' 0.0000 0.0000
                         'International Tables Vol C Tables 4.2.6.8 and 6.1.1.4'
    'O' 'O' 0.0106 0.0060
                         'International Tables Vol C Tables 4.2.6.8 and 6.1.1.4'
    'F' 'F' 0.0171 0.0103
                         'International Tables Vol C Tables 4.2.6.8 and 6.1.1.4'
_computing_data_collection     '<i>SMART</i> (Bruker, 2000)'
_computing_cell_refinement     '<i>SAINT</i> (Bruker, 2000)'
_computing_data_reduction     '<i>SAINT</i> (Bruker, 2000)'
_computing_structure_solution     '<i>SHELXTL</i> (Sheldrick, 2008)'
_computing_structure_refinement     '<i>SHELXTL</i> (Sheldrick, 2008)'
_computing_molecular_graphics     '<i>SHELXTL</i> (Sheldrick, 2008)'
_computing_publication_material     '<i>SHELXTL</i> (Sheldrick, 2008)'
loop_
    _atom_site_type_symbol
    _atom_site_label
    _atom_site_fract_x
    _atom_site_fract_y
    _atom_site_fract_z
    _atom_site_U_iso_or_equiv
    _atom_site_adp_type
    _atom_site_calc_flag
    _atom_site_refinement_flags
    _atom_site_occupancy
    _atom_site_symmetry_multiplicity
    _atom_site_disorder_assembly
    _atom_site_disorder_group
    C C1 1.2122(2) 0.13272(15) 0.42049(7) 0.0558(4) Uani d . 1 1 . .
    H H1 1.1940 0.0940 0.4598 0.067 Uiso calc R 1 1 . .
    C C2 1.3639(2) 0.18874(18) 0.41545(8) 0.0638(5) Uani d . 1 1 . .
    H H2 1.4479 0.1890 0.4515 0.077 Uiso calc R 1 1 . .
    C C3 1.39238(19) 0.24486(16) 0.35687(8) 0.0590(4) Uani d . 1 1 . .
    H H3 1.4957 0.2826 0.3536 0.071 Uiso calc R 1 1 . .
    C C4 1.26809(17) 0.24528(14) 0.30301(7) 0.0474(3) Uani d . 1 1 . .
    H H4 1.2892 0.2820 0.2635 0.057 Uiso calc R 1 1 . .
    C C5 1.11203(16) 0.19136(12) 0.30728(6) 0.0380(3) Uani d . 1 1 . .
    C C6 1.08446(17) 0.13349(12) 0.36657(6) 0.0429(3) Uani d . 1 1 . .
    C C7 0.92053(19) 0.07364(12) 0.37339(6) 0.0447(3) Uani d . 1 1 . .
    C C8 0.78176(17) 0.08569(13) 0.31679(7) 0.0450(3) Uani d . 1 1 . .
    H H8A 0.6749 0.0903 0.3343 0.054 Uiso calc R 1 1 . .
    H H8B 0.7800 0.0109 0.2896 0.054 Uiso calc R 1 1 . .
    C C9 0.79881(15) 0.19977(12) 0.27346(6) 0.0379(3) Uani d . 1 1 . .
    H H9 0.7963 0.2734 0.3021 0.045 Uiso calc R 1 1 . .
    C C10 0.97521(15) 0.19869(11) 0.24892(6) 0.0346(3) Uani d . 1 1 . .
    H H10 0.9888 0.2775 0.2255 0.041 Uiso calc R 1 1 . .
    C C11 0.98542(16) 0.09084(11) 0.20047(6) 0.0362(3) Uani d . 1 1 . .
    C C12 0.92979(15) 0.11179(11) 0.12871(6) 0.0363(3) Uani d . 1 1 . .
    C C13 0.93535(19) 0.22788(13) 0.09884(7) 0.0466(3) Uani d . 1 1 . .
    H H13 0.9760 0.2966 0.1241 0.056 Uiso calc R 1 1 . .
    C C14 0.8814(2) 0.24341(16) 0.03199(7) 0.0573(4) Uani d . 1 1 . .
    H H14 0.8879 0.3210 0.0117 0.069 Uiso calc R 1 1 . .
    C C15 0.8189(2) 0.14184(17) -0.00295(7) 0.0574(4) Uani d . 1 1 . .
    C C16 0.8094(2) 0.02478(18) 0.02434(8) 0.0660(5) Uani d . 1 1 . .
    H H16 0.7648 -0.0426 -0.0011 0.079 Uiso calc R 1 1 . .
    C C17 0.8681(2) 0.00996(14) 0.09066(7) 0.0522(4) Uani d . 1 1 . .
    H H17 0.8662 -0.0689 0.1100 0.063 Uiso calc R 1 1 . .
    C C18 0.65496(16) 0.21523(12) 0.21773(6) 0.0400(3) Uani d . 1 1 . .
    C C19 0.62893(18) 0.33103(14) 0.18694(8) 0.0496(3) Uani d . 1 1 . .
    H H19 0.6977 0.3983 0.2016 0.060 Uiso calc R 1 1 . .
    C C20 0.5021(2) 0.34751(17) 0.13476(8) 0.0608(4) Uani d . 1 1 . .
    H H20 0.4877 0.4252 0.1141 0.073 Uiso calc R 1 1 . .
    C C21 0.3973(2) 0.24981(19) 0.11325(8) 0.0655(5) Uani d . 1 1 . .
    H H21 0.3120 0.2612 0.0782 0.079 Uiso calc R 1 1 . .
    C C22 0.4193(2) 0.13585(18) 0.14369(9) 0.0648(5) Uani d . 1 1 . .
    H H22 0.3475 0.0698 0.1297 0.078 Uiso calc R 1 1 . .
    C C23 0.54788(19) 0.11786(15) 0.19539(8) 0.0524(4) Uani d . 1 1 . .
    H H23 0.5624 0.0395 0.2153 0.063 Uiso calc R 1 1 . .
    F F1 0.76491(16) 0.15640(12) -0.06863(5) 0.0895(4) Uani d . 1 1 . .
    O O1 0.89843(17) 0.01466(11) 0.42256(5) 0.0676(3) Uani d . 1 1 . .
    O O2 1.02932(15) -0.01260(9) 0.22076(5) 0.0544(3) Uani d . 1 1 . .
loop_
    _atom_site_aniso_label
    _atom_site_aniso_U_11
    _atom_site_aniso_U_22
    _atom_site_aniso_U_33
    _atom_site_aniso_U_12
    _atom_site_aniso_U_13
    _atom_site_aniso_U_23
    C1 0.0642(10) 0.0602(9) 0.0388(8) 0.0110(7) -0.0090(7) -0.0028(6)
    C2 0.0542(9) 0.0783(11) 0.0523(9) 0.0133(8) -0.0180(7) -0.0134(8)
    C3 0.0405(7) 0.0705(10) 0.0628(10) 0.0041(7) -0.0052(7) -0.0164(8)
    C4 0.0418(7) 0.0519(8) 0.0474(8) 0.0032(6) 0.0013(6) -0.0090(6)
    C5 0.0411(6) 0.0355(6) 0.0356(6) 0.0058(5) -0.0025(5) -0.0072(5)
    C6 0.0510(8) 0.0405(7) 0.0349(6) 0.0072(6) -0.0033(5) -0.0044(5)
    C7 0.0633(9) 0.0361(7) 0.0339(7) 0.0038(6) 0.0028(6) -0.0010(5)
    C8 0.0474(7) 0.0448(7) 0.0424(7) -0.0022(6) 0.0048(6) 0.0037(6)
    C9 0.0398(6) 0.0359(6) 0.0370(6) 0.0018(5) 0.0014(5) -0.0020(5)
    C10 0.0396(6) 0.0301(6) 0.0327(6) 0.0003(5) -0.0004(5) -0.0008(4)
    C11 0.0406(6) 0.0316(6) 0.0353(6) -0.0001(5) 0.0007(5) -0.0007(5)
    C12 0.0383(6) 0.0373(6) 0.0329(6) 0.0014(5) 0.0028(5) -0.0008(5)
    C13 0.0598(8) 0.0407(7) 0.0382(7) -0.0004(6) 0.0020(6) 0.0027(5)
    C14 0.0731(10) 0.0558(9) 0.0422(8) 0.0100(8) 0.0050(7) 0.0127(7)
    C15 0.0601(9) 0.0781(11) 0.0311(7) 0.0101(8) -0.0048(6) 0.0025(7)
    C16 0.0846(12) 0.0691(11) 0.0407(8) -0.0139(9) -0.0061(8) -0.0110(7)
    C17 0.0715(10) 0.0449(8) 0.0387(7) -0.0079(7) 0.0013(7) -0.0022(6)
    C18 0.0362(6) 0.0441(7) 0.0395(7) 0.0054(5) 0.0036(5) -0.0030(5)
    C19 0.0455(7) 0.0466(8) 0.0550(8) 0.0065(6) -0.0002(6) 0.0026(6)
    C20 0.0554(9) 0.0670(10) 0.0586(10) 0.0192(8) 0.0014(7) 0.0122(8)
    C21 0.0489(9) 0.0930(13) 0.0505(9) 0.0118(9) -0.0088(7) -0.0001(9)
    C22 0.0524(9) 0.0777(12) 0.0597(10) -0.0067(8) -0.0104(7) -0.0119(9)
    C23 0.0505(8) 0.0510(8) 0.0533(8) -0.0019(6) -0.0032(6) -0.0033(7)
    F1 0.1108(9) 0.1147(9) 0.0360(5) 0.0106(7) -0.0174(5) 0.0072(5)
    O1 0.0949(9) 0.0638(7) 0.0418(6) -0.0137(6) 0.0003(6) 0.0132(5)
    O2 0.0832(8) 0.0338(5) 0.0426(5) 0.0118(5) -0.0052(5) 0.0003(4)
_geom_special_details
;
 All s.u.'s (except the s.u. in the dihedral angle between two l.s. planes)
 are estimated using the full covariance matrix. The cell s.u.'s are taken
 into account individually in the estimation of s.u.'s in distances, angles
 and torsion angles; correlations between s.u.'s in cell parameters are only
 used when they are defined by crystal symmetry. An approximate (isotropic)
 treatment of cell s.u.'s is used for estimating s.u.'s involving l.s. planes.
;
loop_
    _geom_bond_atom_site_label_1
    _geom_bond_atom_site_label_2
    _geom_bond_site_symmetry_2
    _geom_bond_distance
    _geom_bond_publ_flag
    C1 C2 . 1.369(2) ?
    C1 C6 . 1.4009(19) ?
    C1 H1 . 0.9300 ?
    C2 C3 . 1.381(3) ?
    C2 H2 . 0.9300 ?
    C3 C4 . 1.3825(19) ?
    C3 H3 . 0.9300 ?
    C4 C5 . 1.3885(19) ?
    C4 H4 . 0.9300 ?
    C5 C6 . 1.3997(19) ?
    C5 C10 . 1.5108(16) ?
    C6 C7 . 1.482(2) ?
    C7 O1 . 1.2154(17) ?
    C7 C8 . 1.4996(19) ?
    C8 C9 . 1.5203(18) ?
    C8 H8A . 0.9700 ?
    C8 H8B . 0.9700 ?
    C9 C18 . 1.5180(17) ?
    C9 C10 . 1.5583(17) ?
    C9 H9 . 0.9800 ?
    C10 C11 . 1.5253(16) ?
    C10 H10 . 0.9800 ?
    C11 O2 . 1.2144(15) ?
    C11 C12 . 1.4892(17) ?
    C12 C13 . 1.3834(18) ?
    C12 C17 . 1.3880(18) ?
    C13 C14 . 1.3846(19) ?
    C13 H13 . 0.9300 ?
    C14 C15 . 1.356(2) ?
    C14 H14 . 0.9300 ?
    C15 F1 . 1.3610(17) ?
    C15 C16 . 1.373(2) ?
    C16 C17 . 1.381(2) ?
    C16 H16 . 0.9300 ?
    C17 H17 . 0.9300 ?
    C18 C23 . 1.3857(19) ?
    C18 C19 . 1.3891(19) ?
    C19 C20 . 1.383(2) ?
    C19 H19 . 0.9300 ?
    C20 C21 . 1.374(3) ?
    C20 H20 . 0.9300 ?
    C21 C22 . 1.366(3) ?
    C21 H21 . 0.9300 ?
    C22 C23 . 1.388(2) ?
    C22 H22 . 0.9300 ?
    C23 H23 . 0.9300 ?
loop_
    _geom_angle_atom_site_label_1
    _geom_angle_atom_site_label_2
    _geom_angle_atom_site_label_3
    _geom_angle_site_symmetry_1
    _geom_angle_site_symmetry_3
    _geom_angle
    _geom_angle_publ_flag
    C2 C1 C6 . . 120.20(15) ?
    C2 C1 H1 . . 119.9 ?
    C6 C1 H1 . . 119.9 ?
    C1 C2 C3 . . 120.11(14) ?
    C1 C2 H2 . . 119.9 ?
    C3 C2 H2 . . 119.9 ?
    C2 C3 C4 . . 120.35(15) ?
    C2 C3 H3 . . 119.8 ?
    C4 C3 H3 . . 119.8 ?
    C3 C4 C5 . . 120.65(14) ?
    C3 C4 H4 . . 119.7 ?
    C5 C4 H4 . . 119.7 ?
    C4 C5 C6 . . 118.74(12) ?
    C4 C5 C10 . . 119.71(12) ?
    C6 C5 C10 . . 121.53(12) ?
    C5 C6 C1 . . 119.92(13) ?
    C5 C6 C7 . . 120.78(11) ?
    C1 C6 C7 . . 119.29(13) ?
    O1 C7 C6 . . 121.72(13) ?
    O1 C7 C8 . . 120.39(14) ?
    C6 C7 C8 . . 117.88(11) ?
    C7 C8 C9 . . 113.70(11) ?
    C7 C8 H8A . . 108.8 ?
    C9 C8 H8A . . 108.8 ?
    C7 C8 H8B . . 108.8 ?
    C9 C8 H8B . . 108.8 ?
    H8A C8 H8B . . 107.7 ?
    C18 C9 C8 . . 113.89(11) ?
    C18 C9 C10 . . 113.07(10) ?
    C8 C9 C10 . . 109.51(10) ?
    C18 C9 H9 . . 106.6 ?
    C8 C9 H9 . . 106.6 ?
    C10 C9 H9 . . 106.6 ?
    C5 C10 C11 . . 112.10(10) ?
    C5 C10 C9 . . 110.03(10) ?
    C11 C10 C9 . . 109.89(10) ?
    C5 C10 H10 . . 108.2 ?
    C11 C10 H10 . . 108.2 ?
    C9 C10 H10 . . 108.2 ?
    O2 C11 C12 . . 120.48(11) ?
    O2 C11 C10 . . 120.17(11) ?
    C12 C11 C10 . . 119.22(10) ?
    C13 C12 C17 . . 118.97(12) ?
    C13 C12 C11 . . 122.95(11) ?
    C17 C12 C11 . . 118.07(11) ?
    C12 C13 C14 . . 121.09(14) ?
    C12 C13 H13 . . 119.5 ?
    C14 C13 H13 . . 119.5 ?
    C15 C14 C13 . . 117.89(15) ?
    C15 C14 H14 . . 121.1 ?
    C13 C14 H14 . . 121.1 ?
    C14 C15 F1 . . 118.27(15) ?
    C14 C15 C16 . . 123.37(14) ?
    F1 C15 C16 . . 118.35(15) ?
    C15 C16 C17 . . 118.08(15) ?
    C15 C16 H16 . . 121.0 ?
    C17 C16 H16 . . 121.0 ?
    C16 C17 C12 . . 120.56(14) ?
    C16 C17 H17 . . 119.7 ?
    C12 C17 H17 . . 119.7 ?
    C23 C18 C19 . . 117.92(13) ?
    C23 C18 C9 . . 122.78(12) ?
    C19 C18 C9 . . 119.30(12) ?
    C20 C19 C18 . . 120.83(15) ?
    C20 C19 H19 . . 119.6 ?
    C18 C19 H19 . . 119.6 ?
    C21 C20 C19 . . 120.40(16) ?
    C21 C20 H20 . . 119.8 ?
    C19 C20 H20 . . 119.8 ?
    C22 C21 C20 . . 119.56(15) ?
    C22 C21 H21 . . 120.2 ?
    C20 C21 H21 . . 120.2 ?
    C21 C22 C23 . . 120.46(16) ?
    C21 C22 H22 . . 119.8 ?
    C23 C22 H22 . . 119.8 ?
    C18 C23 C22 . . 120.82(15) ?
    C18 C23 H23 . . 119.6 ?
    C22 C23 H23 . . 119.6 ?
loop_
    _geom_torsion_atom_site_label_1
    _geom_torsion_atom_site_label_2
    _geom_torsion_atom_site_label_3
    _geom_torsion_atom_site_label_4
    _geom_torsion_site_symmetry_1
    _geom_torsion_site_symmetry_2
    _geom_torsion_site_symmetry_3
    _geom_torsion_site_symmetry_4
    _geom_torsion
    _geom_torsion_publ_flag
    C6 C1 C2 C3 . . . . -0.8(2) ?
    C1 C2 C3 C4 . . . . 0.2(3) ?
    C2 C3 C4 C5 . . . . 1.1(2) ?
    C3 C4 C5 C6 . . . . -1.8(2) ?
    C3 C4 C5 C10 . . . . 176.91(12) ?
    C4 C5 C6 C1 . . . . 1.10(19) ?
    C10 C5 C6 C1 . . . . -177.54(12) ?
    C4 C5 C6 C7 . . . . -179.46(12) ?
    C10 C5 C6 C7 . . . . 1.90(18) ?
    C2 C1 C6 C5 . . . . 0.2(2) ?
    C2 C1 C6 C7 . . . . -179.26(14) ?
    C5 C6 C7 O1 . . . . 174.25(13) ?
    C1 C6 C7 O1 . . . . -6.3(2) ?
    C5 C6 C7 C8 . . . . -4.57(18) ?
    C1 C6 C7 C8 . . . . 174.87(13) ?
    O1 C7 C8 C9 . . . . 156.38(13) ?
    C6 C7 C8 C9 . . . . -24.80(17) ?
    C7 C8 C9 C18 . . . . -177.69(11) ?
    C7 C8 C9 C10 . . . . 54.60(14) ?
    C4 C5 C10 C11 . . . . 87.24(14) ?
    C6 C5 C10 C11 . . . . -94.14(14) ?
    C4 C5 C10 C9 . . . . -150.15(12) ?
    C6 C5 C10 C9 . . . . 28.47(15) ?
    C18 C9 C10 C5 . . . . 176.40(10) ?
    C8 C9 C10 C5 . . . . -55.42(13) ?
    C18 C9 C10 C11 . . . . -59.70(13) ?
    C8 C9 C10 C11 . . . . 68.48(13) ?
    C5 C10 C11 O2 . . . . 35.45(17) ?
    C9 C10 C11 O2 . . . . -87.23(14) ?
    C5 C10 C11 C12 . . . . -148.71(11) ?
    C9 C10 C11 C12 . . . . 88.60(13) ?
    O2 C11 C12 C13 . . . . -156.49(14) ?
    C10 C11 C12 C13 . . . . 27.68(18) ?
    O2 C11 C12 C17 . . . . 24.2(2) ?
    C10 C11 C12 C17 . . . . -151.59(12) ?
    C17 C12 C13 C14 . . . . -0.3(2) ?
    C11 C12 C13 C14 . . . . -179.61(13) ?
    C12 C13 C14 C15 . . . . 1.7(2) ?
    C13 C14 C15 F1 . . . . 179.74(15) ?
    C13 C14 C15 C16 . . . . -1.2(3) ?
    C14 C15 C16 C17 . . . . -0.5(3) ?
    F1 C15 C16 C17 . . . . 178.48(15) ?
    C15 C16 C17 C12 . . . . 1.9(3) ?
    C13 C12 C17 C16 . . . . -1.5(2) ?
    C11 C12 C17 C16 . . . . 177.80(14) ?
    C8 C9 C18 C23 . . . . -18.97(18) ?
    C10 C9 C18 C23 . . . . 106.89(15) ?
    C8 C9 C18 C19 . . . . 161.63(12) ?
    C10 C9 C18 C19 . . . . -72.51(15) ?
    C23 C18 C19 C20 . . . . -1.3(2) ?
    C9 C18 C19 C20 . . . . 178.14(13) ?
    C18 C19 C20 C21 . . . . 1.2(2) ?
    C19 C20 C21 C22 . . . . -0.1(3) ?
    C20 C21 C22 C23 . . . . -0.9(3) ?
    C19 C18 C23 C22 . . . . 0.2(2) ?
    C9 C18 C23 C22 . . . . -179.17(14) ?
    C21 C22 C23 C18 . . . . 0.9(3) ?
loop_
    _geom_hbond_atom_site_label_D
    _geom_hbond_atom_site_label_H
    _geom_hbond_atom_site_label_A
    _geom_hbond_site_symmetry_A
    _geom_hbond_distance_DH
    _geom_hbond_distance_HA
    _geom_hbond_distance_DA
    _geom_hbond_angle_DHA
    C14 H14 O1 4_565 0.93 2.53 3.425(2) 161
    C10 H10 O2 2_755 0.98 2.51 3.1427(15) 123
_iucr_refine_instructions_details
;
TITL 110705a_0m in P21/c
CELL 0.71073   8.0063  10.6688  20.3796  90.000  97.458  90.000
ZERR   4.00   0.0006   0.0008   0.0015   0.000   0.001   0.000
LATT 1
SYMM -X, 0.5+Y, 0.5-Z
SFAC C  H  O  F
UNIT 92 68 8 4
L.S. 8
ACTA
BOND $H
conf
htab
FMAP 2
PLAN 5
SIZE 0.29 0.32 0.35
TEMP 18
WGHT    0.050000    0.440000
FVAR       0.71833
C1    1    1.212239    0.132720    0.420493    11.00000    0.06420    0.06023 =
         0.03880   -0.00276   -0.00901    0.01099
AFIX  43
H1    2    1.193989    0.094049    0.459837    11.00000   -1.20000
AFIX   0
C2    1    1.363939    0.188736    0.415449    11.00000    0.05420    0.07832 =
         0.05232   -0.01340   -0.01803    0.01331
AFIX  43
H2    2    1.447940    0.188973    0.451540    11.00000   -1.20000
AFIX   0
C3    1    1.392382    0.244863    0.356865    11.00000    0.04054    0.07050 =
         0.06278   -0.01638   -0.00522    0.00408
AFIX  43
H3    2    1.495703    0.282589    0.353615    11.00000   -1.20000
AFIX   0
C4    1    1.268086    0.245279    0.303012    11.00000    0.04179    0.05188 =
         0.04742   -0.00901    0.00131    0.00319
AFIX  43
H4    2    1.289210    0.282036    0.263537    11.00000   -1.20000
AFIX   0
C5    1    1.112028    0.191361    0.307282    11.00000    0.04109    0.03552 =
         0.03557   -0.00721   -0.00247    0.00575
C6    1    1.084458    0.133486    0.366570    11.00000    0.05096    0.04045 =
         0.03487   -0.00444   -0.00335    0.00720
C7    1    0.920534    0.073635    0.373391    11.00000    0.06325    0.03610 =
         0.03394   -0.00098    0.00283    0.00377
C8    1    0.781757    0.085687    0.316793    11.00000    0.04736    0.04484 =
         0.04242    0.00372    0.00485   -0.00220
AFIX  23
H8A   2    0.674880    0.090329    0.334284    11.00000   -1.20000
H8B   2    0.780036    0.010917    0.289634    11.00000   -1.20000
AFIX   0
C9    1    0.798807    0.199767    0.273459    11.00000    0.03979    0.03592 =
         0.03703   -0.00199    0.00141    0.00185
AFIX  13
H9    2    0.796326    0.273404    0.302062    11.00000   -1.20000
AFIX   0
C10   1    0.975206    0.198695    0.248918    11.00000    0.03956    0.03012 =
         0.03267   -0.00080   -0.00038    0.00026
AFIX  13
H10   2    0.988827    0.277498    0.225480    11.00000   -1.20000
AFIX   0
C11   1    0.985416    0.090843    0.200468    11.00000    0.04062    0.03155 =
         0.03531   -0.00071    0.00069   -0.00014
C12   1    0.929792    0.111790    0.128714    11.00000    0.03827    0.03734 =
         0.03286   -0.00078    0.00278    0.00136
C13   1    0.935353    0.227880    0.098839    11.00000    0.05984    0.04073 =
         0.03820    0.00270    0.00204   -0.00036
AFIX  43
H13   2    0.975994    0.296632    0.124071    11.00000   -1.20000
AFIX   0
C14   1    0.881414    0.243410    0.031992    11.00000    0.07309    0.05580 =
         0.04222    0.01267    0.00503    0.01002
AFIX  43
H14   2    0.887878    0.321020    0.011697    11.00000   -1.20000
AFIX   0
C15   1    0.818851    0.141844   -0.002951    11.00000    0.06007    0.07806 =
         0.03114    0.00253   -0.00482    0.01008
C16   1    0.809408    0.024777    0.024335    11.00000    0.08456    0.06908 =
         0.04066   -0.01104   -0.00615   -0.01391
AFIX  43
H16   2    0.764804   -0.042588   -0.001110    11.00000   -1.20000
AFIX   0
C17   1    0.868064    0.009960    0.090661    11.00000    0.07152    0.04489 =
         0.03867   -0.00220    0.00126   -0.00787
AFIX  43
H17   2    0.866181   -0.068911    0.109984    11.00000   -1.20000
AFIX   0
C18   1    0.654956    0.215228    0.217725    11.00000    0.03622    0.04406 =
         0.03952   -0.00297    0.00362    0.00543
C19   1    0.628930    0.331029    0.186936    11.00000    0.04548    0.04659 =
         0.05502    0.00259   -0.00019    0.00650
AFIX  43
H19   2    0.697657    0.398326    0.201601    11.00000   -1.20000
AFIX   0
C20   1    0.502133    0.347507    0.134760    11.00000    0.05538    0.06695 =
         0.05860    0.01219    0.00136    0.01922
AFIX  43
H20   2    0.487708    0.425198    0.114107    11.00000   -1.20000
AFIX   0
C21   1    0.397341    0.249808    0.113250    11.00000    0.04886    0.09304 =
         0.05048   -0.00013   -0.00884    0.01182
AFIX  43
H21   2    0.312034    0.261184    0.078195    11.00000   -1.20000
AFIX   0
C22   1    0.419272    0.135846    0.143690    11.00000    0.05241    0.07766 =
         0.05969   -0.01185   -0.01040   -0.00667
AFIX  43
H22   2    0.347509    0.069850    0.129670    11.00000   -1.20000
AFIX   0
C23   1    0.547878    0.117859    0.195385    11.00000    0.05047    0.05099 =
         0.05325   -0.00328   -0.00320   -0.00190
AFIX  43
H23   2    0.562387    0.039485    0.215286    11.00000   -1.20000
AFIX   0
F1    4    0.764909    0.156399   -0.068635    11.00000    0.11084    0.11468 =
         0.03600    0.00715   -0.01744    0.01058
O1    3    0.898434    0.014660    0.422558    11.00000    0.09486    0.06376 =
         0.04181    0.01325    0.00033   -0.01372
O2    3    1.029321   -0.012596    0.220760    11.00000    0.08320    0.03377 =
         0.04265    0.00034   -0.00523    0.01180
HKLF 4
REM  110705a_0m in P2(1)/c
REM R1 =  0.0436 for   3176 Fo > 4sig(Fo)  and  0.0551 for all 3987 data
REM    235 parameters refined using      0 restraints
END
WGHT      0.0675      0.2719
REM Highest difference peak  0.231,  deepest hole -0.281, 1-sigma level 0.088
Q1    1   0.6571  0.1133 -0.0559  11.00000  0.05    0.23
Q2    1   0.5307  0.3431  0.1716  11.00000  0.05    0.22
Q3    1   0.5063  0.0404  0.2351  11.00000  0.05    0.21
Q4    1   0.5644  0.1815  0.2182  11.00000  0.05    0.21
Q5    1   0.4244  0.3089  0.1385  11.00000  0.05    0.20
;
