# Supplementary material for: 4-(4-Fluoro­benzo­yl)-3-phenyl-3,4-di­hydro­naphthalen-1(2H)-one
Source: Acta Crystallogr Sect E Struct Rep Online. 2013 Apr 10;69(Pt 5):o678. doi: 10.1107/S1600536813008829 (PMC3647872; doi:10.1107/S1600536813008829)
Supplement: Supplementary file 2 [file e-69-0o678-Isup2.hkl]

# 
# h,k,l, Fc-squared, Fo-squared, sigma(Fo-squared) and status flag 
# 
data_I
_shelx_title ' 110705a_0m in P2(1)/c' 
_shelx_refln_list_code          4 
_shelx_F_calc_maximum      140.96 
_exptl_crystal_F_000       720.00 
_reflns_d_resolution_high  0.7672 
 
loop_ 
 _symmetry_equiv_pos_as_xyz 
 'x, y, z' 
 '-x, y+1/2, -z+1/2' 
 '-x, -y, -z' 
 'x, -y-1/2, z-1/2' 
 
_cell_length_a     8.0063 
_cell_length_b    10.6688 
_cell_length_c    20.3796 
_cell_angle_alpha  90.000 
_cell_angle_beta   97.458 
_cell_angle_gamma  90.000 
 
_shelx_F_squared_multiplier     1.000 
 
loop_ 
 _refln_index_h 
 _refln_index_k 
 _refln_index_l 
 _refln_F_squared_calc 
 _refln_F_squared_meas 
 _refln_F_squared_sigma 
 _refln_observed_status 
   1   0   0    12758.56     4229.86    103.97 o 
   2   0   0      938.48      923.49     47.20 o 
   3   0   0       81.98       82.61      1.78 o 
   4   0   0      163.46      178.14      3.32 o 
   5   0   0      477.93      463.39      7.48 o 
   6   0   0      201.90      189.32      3.94 o 
   7   0   0      389.68      406.10      7.20 o 
   8   0   0       26.76       31.64      2.12 o 
   9   0   0        2.98        4.21      1.32 o 
  10   0   0       27.94       33.12      3.80 o 
   1   1   0     1746.26     1687.42     20.24 o 
   2   1   0     6746.19     6338.21    107.94 o 
   3   1   0       81.80       92.62      1.89 o 
   4   1   0      111.20       98.59      1.56 o 
   5   1   0       90.75       93.78      1.64 o 
   6   1   0      255.84      267.28      3.55 o 
   7   1   0      598.58      590.33      6.87 o 
   8   1   0       78.43       91.73      2.19 o 
   9   1   0       12.71       14.75      1.48 o 
  10   1   0        4.30        3.33      2.21 o 
   0   2   0     8638.31     7667.40    105.27 o 
   1   2   0     6543.64     6322.68    196.69 o 
   2   2   0      471.97      475.31      6.11 o 
   3   2   0      857.72      895.90     12.95 o 
   4   2   0      298.82      291.90      3.83 o 
   5   2   0       88.92       90.04      1.61 o 
   6   2   0       25.92       28.54      1.03 o 
   7   2   0       30.63       30.93      1.30 o 
   8   2   0       61.41       65.10      2.30 o 
   9   2   0       21.55       21.62      2.18 o 
  10   2   0        2.37        3.50      1.50 o 
   1   3   0     2100.03     2099.10     20.35 o 
   2   3   0      453.08      433.42      5.58 o 
   3   3   0       66.98       65.53      1.24 o 
   4   3   0       37.07       31.20      0.95 o 
   5   3   0      208.18      232.28      3.38 o 
   6   3   0        0.01       -0.27      0.35 o 
   7   3   0       69.50       68.46      2.60 o 
   8   3   0       20.85       25.25      1.80 o 
   9   3   0        0.87        1.85      1.07 o 
  10   3   0       13.80       14.22      1.94 o 
   0   4   0      556.25      538.14      7.86 o 
   1   4   0     1354.27     1311.14     12.92 o 
   2   4   0        7.06        2.60      0.33 o 
   3   4   0      567.62      583.92      6.85 o 
   4   4   0      699.75      764.24      8.90 o 
   5   4   0        9.17       12.72      0.78 o 
   6   4   0        1.27        1.04      0.54 o 
   7   4   0       93.49       90.46      3.14 o 
   8   4   0       74.88       70.31      4.10 o 
   9   4   0       14.38       19.15      1.80 o 
   1   5   0        1.14        1.77      0.28 o 
   2   5   0     2336.47     2400.99     23.45 o 
   3   5   0      598.12      624.84      7.36 o 
   4   5   0      211.24      227.05      2.94 o 
   5   5   0        0.01        0.30      0.47 o 
   6   5   0        2.99        3.42      0.74 o 
   7   5   0        9.17        6.92      1.14 o 
   8   5   0       76.72       76.01      2.98 o 
   9   5   0       11.48       14.11      1.75 o 
   0   6   0      179.29      201.41      3.58 o 
   1   6   0       59.27       56.54      1.20 o 
   2   6   0        0.01        0.65      0.33 o 
   3   6   0      228.25      231.29      3.28 o 
   4   6   0       23.28       24.11      1.12 o 
   5   6   0        0.54       -0.52      0.52 o 
   6   6   0      102.54       98.58      3.02 o 
   7   6   0       10.26       12.56      1.44 o 
   8   6   0        8.89        6.29      2.29 o 
   9   6   0        1.64        3.24      1.27 o 
   1   7   0      253.01      253.81      3.44 o 
   2   7   0       75.90       81.22      1.48 o 
   3   7   0       94.31       85.40      2.05 o 
   4   7   0      107.88      119.35      2.58 o 
   5   7   0       11.14       11.68      1.59 o 
   6   7   0       83.10       96.12      3.17 o 
   7   7   0       11.24        9.74      1.40 o 
   8   7   0       62.94       69.09      2.96 o 
   0   8   0      744.76      763.96     11.54 o 
   1   8   0       28.52       26.42      1.03 o 
   2   8   0       54.61       50.59      2.43 o 
   3   8   0       35.75       29.99      2.15 o 
   4   8   0        1.40        1.25      0.63 o 
   5   8   0       23.31       24.14      2.25 o 
   6   8   0       96.13       88.08      3.10 o 
   7   8   0       10.52        9.61      1.52 o 
   8   8   0       15.51       12.93      1.73 o 
   1   9   0       38.44       40.13      1.53 o 
   2   9   0       92.68       87.73      2.27 o 
   3   9   0       19.17       20.76      1.27 o 
   4   9   0        0.85        1.23      0.95 o 
   5   9   0      112.66      107.45      3.36 o 
   6   9   0      148.70      143.69      4.12 o 
   7   9   0        0.22        0.04      1.49 o 
   0  10   0      169.80      181.36      4.96 o 
   1  10   0      383.64      390.51      5.96 o 
   2  10   0       93.56       90.55      2.36 o 
   3  10   0       36.98       37.21      1.95 o 
   4  10   0        7.21        6.51      1.22 o 
   5  10   0       20.37       19.54      2.03 o 
   6  10   0       23.88       18.75      1.84 o 
   7  10   0        0.32       -1.06      1.17 o 
   1  11   0       39.73       43.01      2.18 o 
   2  11   0        1.04        1.06      0.76 o 
   3  11   0        2.15        1.57      1.07 o 
   4  11   0        0.37       -0.09      1.43 o 
   5  11   0       23.57       26.77      2.13 o 
   6  11   0        9.47        8.65      1.57 o 
   0  12   0       15.87       15.74      2.42 o 
   1  12   0        4.69        5.98      1.50 o 
   2  12   0        0.35       -1.33      2.12 o 
   3  12   0        7.64        4.57      4.44 o 
   4  12   0        0.16        1.07      1.17 o 
   5  12   0        0.63       -0.02      1.23 o 
   1  13   0        5.35        3.78      1.55 o 
   2  13   0       38.42       35.03      2.74 o 
   3  13   0       13.62       11.79      2.04 o 
 -10   1   1        9.76       11.19      1.84 o 
  -9   1   1        1.43        1.83      0.84 o 
  -8   1   1        0.05        0.26      1.01 o 
  -7   1   1       17.92       17.37      1.08 o 
  -6   1   1       62.75       60.65      1.42 o 
  -5   1   1      130.44      128.51      2.00 o 
  -4   1   1      203.12      206.33      2.63 o 
  -3   1   1      183.83      150.24      1.94 o 
  -2   1   1     2992.61     2887.47     27.90 o 
  -1   1   1      253.71      268.98      3.07 o 
   0   1   1      220.40      196.11      2.25 o 
   1   1   1      782.20      690.57      7.50 o 
   2   1   1      237.79      223.50      2.74 o 
   3   1   1        8.29        5.90      0.54 o 
   4   1   1       24.73       24.29      0.96 o 
   5   1   1      476.02      482.69      5.97 o 
   6   1   1        8.68        9.84      1.23 o 
   7   1   1      187.46      183.55      3.17 o 
   8   1   1       46.57       54.57      1.73 o 
   9   1   1        2.02        2.18      0.99 o 
  10   1   1        0.22        1.09      1.90 o 
 -10   2   1        0.85        0.83      1.35 o 
  -9   2   1       48.83       54.48      2.36 o 
  -8   2   1      113.45      108.59      2.43 o 
  -7   2   1        0.36       -0.23      0.64 o 
  -6   2   1       10.97       10.18      0.78 o 
  -5   2   1      202.15      206.42      2.79 o 
  -4   2   1      124.75      114.97      1.73 o 
  -3   2   1       76.34       60.90      1.05 o 
  -2   2   1     3658.90     3685.57     38.70 o 
  -1   2   1    15048.84    13868.51    223.81 o 
   0   2   1    16375.60    14339.61    252.24 o 
   1   2   1       10.98       17.81      0.50 o 
   2   2   1       80.05       77.81      1.10 o 
   3   2   1      196.69      160.30      2.04 o 
   4   2   1        0.35        0.70      0.29 o 
   5   2   1        2.15        5.16      0.63 o 
   6   2   1      350.21      363.12      7.75 o 
   7   2   1       38.87       34.64      1.57 o 
   8   2   1       10.46       10.52      1.45 o 
   9   2   1       70.96       76.14      2.89 o 
  10   2   1        9.96       13.90      2.97 o 
 -10   3   1       11.57       11.46      1.92 o 
  -9   3   1        3.84        4.89      1.25 o 
  -8   3   1       90.42       92.92      4.65 o 
  -7   3   1      221.69      233.07      3.74 o 
  -6   3   1      344.76      341.53      4.73 o 
  -5   3   1      244.16      259.25      3.67 o 
  -4   3   1        7.28        5.16      0.61 o 
  -3   3   1      139.73      167.46      2.30 o 
  -2   3   1        0.11       -0.19      0.19 o 
  -1   3   1     2555.32     2517.09     24.34 o 
   0   3   1      150.55      144.36      3.24 o 
   1   3   1      496.54      469.69      5.80 o 
   2   3   1       54.07       49.16      0.84 o 
   3   3   1      120.94      140.19      1.86 o 
   4   3   1      232.61      265.47      3.23 o 
   5   3   1      187.28      203.33      2.77 o 
   6   3   1        0.00        0.28      0.42 o 
   7   3   1      530.37      519.41      7.93 o 
   8   3   1        7.39        4.11      1.62 o 
   9   3   1        0.67       -0.22      1.00 o 
  10   3   1        0.30        0.33      2.05 o 
  -9   4   1       10.01       11.92      1.55 o 
  -8   4   1       23.93       23.11      3.48 o 
  -7   4   1        7.55        9.73      1.04 o 
  -6   4   1       15.05       17.00      1.50 o 
  -5   4   1        5.24        7.60      0.68 o 
  -4   4   1        7.80        6.41      0.50 o 
  -3   4   1      178.38      215.06      2.65 o 
  -2   4   1      121.06      116.42      1.60 o 
  -1   4   1     2361.48     2408.90     25.76 o 
   0   4   1        7.48       15.10      0.55 o 
   1   4   1      466.77      422.56      5.49 o 
   2   4   1      123.29      131.99      2.82 o 
   3   4   1       15.02       18.66      0.67 o 
   4   4   1      239.21      255.81      3.17 o 
   5   4   1        0.09        0.04      0.38 o 
   6   4   1       10.43        6.60      0.83 o 
   7   4   1       25.67       26.55      2.00 o 
   8   4   1       15.29       16.54      1.96 o 
   9   4   1        5.69        8.19      1.65 o 
  -9   5   1        4.27        6.44      1.98 o 
  -8   5   1        3.74        4.79      1.16 o 
  -7   5   1       39.27       37.21      2.00 o 
  -6   5   1        6.35       13.59      1.29 o 
  -5   5   1      113.19      114.17      2.17 o 
  -4   5   1      148.43      141.02      2.10 o 
  -3   5   1        3.79        3.74      0.41 o 
  -2   5   1      242.36      254.36      3.03 o 
  -1   5   1      141.69      144.70      2.13 o 
   0   5   1        0.16        0.66      0.25 o 
   1   5   1      182.56      197.50      5.90 o 
   2   5   1      244.75      267.78      4.09 o 
   3   5   1      596.83      665.54      7.61 o 
   4   5   1        1.22        0.94      0.38 o 
   5   5   1       54.01       55.99      1.67 o 
   6   5   1        4.34        2.11      0.85 o 
   7   5   1       15.91       20.72      1.93 o 
   8   5   1        3.61        3.91      1.16 o 
   9   5   1        3.33        1.97      1.16 o 
  -9   6   1       19.43       22.17      2.03 o 
  -8   6   1       58.02       57.32      3.29 o 
  -7   6   1       26.16       31.50      2.20 o 
  -6   6   1       43.91       49.50      2.19 o 
  -5   6   1       55.80       57.25      2.21 o 
  -4   6   1       97.52      108.54      2.05 o 
  -3   6   1       14.84       19.50      1.00 o 
  -2   6   1     1074.34     1074.40     10.94 o 
  -1   6   1        7.17        7.48      0.48 o 
   0   6   1      135.89      145.76      2.00 o 
   1   6   1      122.88      123.97      1.80 o 
   2   6   1        0.57        0.43      0.30 o 
   3   6   1       12.00       11.56      0.64 o 
   4   6   1       34.41       38.53      1.19 o 
   5   6   1       21.41       14.85      1.32 o 
   6   6   1      101.10       95.52      2.99 o 
   7   6   1       14.74       14.71      1.53 o 
   8   6   1        4.20        2.49      1.13 o 
   9   6   1        3.75        4.56      1.35 o 
  -8   7   1       11.62       11.64      2.54 o 
  -7   7   1      116.47      121.84      3.67 o 
  -6   7   1      218.11      207.93      6.38 o 
  -5   7   1      282.45      284.50      6.76 o 
  -4   7   1       35.40       33.91      1.38 o 
  -3   7   1        0.31        0.12      0.46 o 
  -2   7   1       40.61       33.98      0.99 o 
  -1   7   1      369.79      361.20      4.21 o 
   0   7   1       67.94       68.09      1.54 o 
   1   7   1      514.11      550.77      6.02 o 
   2   7   1      169.98      182.76      3.19 o 
   3   7   1       99.07       98.66      1.93 o 
   4   7   1       80.56       74.66      2.28 o 
   5   7   1        3.09        2.35      0.88 o 
   6   7   1      252.52      243.19      5.39 o 
   7   7   1        9.33       11.08      1.46 o 
   8   7   1        0.52        1.72      1.55 o 
  -8   8   1       11.77       16.48      1.85 o 
  -7   8   1       51.43       42.94      2.33 o 
  -6   8   1       20.77       25.39      1.91 o 
  -5   8   1       61.34       63.51      2.46 o 
  -4   8   1      270.76      274.23      5.40 o 
  -3   8   1      675.08      651.13      8.94 o 
  -2   8   1       17.17       15.94      0.89 o 
  -1   8   1       12.73       11.10      0.69 o 
   0   8   1     1292.66     1284.00     13.11 o 
   1   8   1      246.96      250.26      3.25 o 
   2   8   1      190.34      186.69      3.41 o 
   3   8   1        0.87        1.15      0.73 o 
   4   8   1        0.13        0.77      0.77 o 
   5   8   1       45.31       44.31      2.11 o 
   6   8   1       51.32       54.75      3.85 o 
   7   8   1       18.72       23.48      3.17 o 
   8   8   1        0.90        0.99      1.23 o 
  -7   9   1       10.02        6.79      1.43 o 
  -6   9   1        1.55        1.62      2.38 o 
  -5   9   1        3.13        2.51      1.06 o 
  -4   9   1       31.13       28.35      1.93 o 
  -3   9   1       24.25       21.86      1.28 o 
  -2   9   1      141.15      129.33      2.78 o 
  -1   9   1       43.51       45.39      1.37 o 
   0   9   1      125.88      135.70      2.22 o 
   1   9   1      195.84      186.08      3.91 o 
   2   9   1       44.12       44.77      1.45 o 
   3   9   1       58.33       62.37      1.90 o 
   4   9   1        4.65        3.90      2.26 o 
   5   9   1       47.48       43.28      2.19 o 
   6   9   1        4.15        5.85      2.17 o 
   7   9   1        0.80        0.26      1.13 o 
  -7  10   1        4.46        3.58      1.38 o 
  -6  10   1        3.48        5.32      1.30 o 
  -5  10   1        0.14        0.12      0.95 o 
  -4  10   1       33.88       32.66      1.98 o 
  -3  10   1        3.05        3.32      0.83 o 
  -2  10   1       45.27       44.43      1.73 o 
  -1  10   1        0.01       -0.59      0.59 o 
   0  10   1       34.90       34.32      1.68 o 
   1  10   1      392.93      397.53      5.46 o 
   2  10   1      114.29      116.14      2.71 o 
   3  10   1       39.82       37.39      2.67 o 
   4  10   1       82.48       78.64      2.81 o 
   5  10   1       30.99       31.85      2.11 o 
   6  10   1       36.54       32.61      2.18 o 
   7  10   1       12.01       12.92      1.75 o 
  -6  11   1        0.98        1.22      1.20 o 
  -5  11   1       23.37       25.07      2.00 o 
  -4  11   1       34.68       35.47      2.30 o 
  -3  11   1        8.92        6.04      1.17 o 
  -2  11   1       12.77       13.67      1.39 o 
  -1  11   1        4.69        5.28      1.06 o 
   0  11   1       17.39       16.60      1.28 o 
   1  11   1       12.27       13.33      1.31 o 
   2  11   1       26.20       31.31      1.85 o 
   3  11   1       13.02       13.34      1.49 o 
   4  11   1        1.09        2.27      1.09 o 
   5  11   1       16.95       15.71      1.76 o 
   6  11   1        6.22        8.36      2.74 o 
  -5  12   1        0.01        0.62      1.22 o 
  -4  12   1        1.10        0.72      1.13 o 
  -3  12   1        5.03        5.67      1.71 o 
  -2  12   1        0.00        0.62      1.18 o 
  -1  12   1        1.01       -0.49      0.87 o 
   0  12   1       14.12       16.36      1.49 o 
   1  12   1        6.06        5.35      1.49 o 
   2  12   1        2.32        0.74      1.49 o 
   3  12   1       38.34       37.61      2.22 o 
   4  12   1        0.92       -0.85      1.13 o 
   5  12   1        0.37        0.16      1.22 o 
  -3  13   1        1.42        1.01      1.51 o 
  -2  13   1       12.42       14.33      2.08 o 
  -1  13   1        2.47        0.66      1.06 o 
   0  13   1        0.34       -0.02      1.05 o 
   1  13   1        4.98        6.96      2.07 o 
   2  13   1        2.98       -0.52      2.85 o 
   3  13   1        0.74       -0.94      1.53 o 
 -10   0   2       28.20       28.58      3.65 o 
  -9   0   2      115.91      109.07      4.02 o 
  -8   0   2        1.26        0.78      1.04 o 
  -7   0   2        5.32        9.08      1.10 o 
  -6   0   2       48.56       55.31      2.07 o 
  -5   0   2       22.11       21.88      1.17 o 
  -4   0   2     3416.65     3595.77     49.35 o 
  -3   0   2    14878.51    15083.51    269.79 o 
  -2   0   2     6578.05     6777.83    110.90 o 
  -1   0   2      909.16      904.00     12.82 o 
   0   0   2     5013.15     3807.77     94.55 o 
   1   0   2     3083.27     2770.45     98.57 o 
   2   0   2     2651.88     2498.12     56.50 o 
   3   0   2      737.94      711.41     12.97 o 
   4   0   2       50.28       41.64      1.32 o 
   5   0   2      548.00      553.53      8.70 o 
   6   0   2       50.50       47.34      2.84 o 
   7   0   2       10.27        8.56      1.13 o 
   8   0   2       68.93       73.39      3.10 o 
   9   0   2        0.50        1.03      1.63 o 
 -10   1   2       27.70       32.19      2.11 o 
  -9   1   2       46.03       45.69      1.89 o 
  -8   1   2        1.13       -0.08      0.65 o 
  -7   1   2      148.02      145.71      2.71 o 
  -6   1   2      220.98      217.75      3.05 o 
  -5   1   2        1.76        0.63      0.37 o 
  -4   1   2        4.27        2.17      0.54 o 
  -3   1   2      119.10      103.21      1.93 o 
  -2   1   2    19870.44    18914.83    182.30 o 
  -1   1   2      919.79      886.05      9.54 o 
   0   1   2       28.97       27.38      0.53 o 
   1   1   2     1284.17     1266.64     14.81 o 
   2   1   2      593.28      570.28      5.80 o 
   3   1   2      507.57      527.24      5.55 o 
   4   1   2       55.19       60.91      1.29 o 
   5   1   2       27.78       31.35      1.06 o 
   6   1   2      877.87      855.84     10.19 o 
   7   1   2      298.82      301.53      4.53 o 
   8   1   2       71.51       73.32      3.40 o 
   9   1   2        0.89       -0.23      1.55 o 
  10   1   2        0.40        3.47      2.05 o 
 -10   2   2        3.88        4.19      1.53 o 
  -9   2   2        4.08        3.09      0.91 o 
  -8   2   2        9.00        7.29      1.32 o 
  -7   2   2       82.02       75.78      1.92 o 
  -6   2   2       53.25       53.70      1.86 o 
  -5   2   2        2.91        0.06      0.35 o 
  -4   2   2      517.48      544.28      5.89 o 
  -3   2   2      723.39      788.00      8.79 o 
  -2   2   2      739.02      735.67      7.44 o 
  -1   2   2     1138.21     1174.12     11.53 o 
   0   2   2     1687.39     1675.22     16.30 o 
   1   2   2     2375.82     2318.42     24.60 o 
   2   2   2     2001.48     1984.82     19.30 o 
   3   2   2     1863.85     1883.79     20.13 o 
   4   2   2     1746.69     1869.89     20.17 o 
   5   2   2       33.01       24.61      1.32 o 
   6   2   2        3.15        0.76      0.42 o 
   7   2   2       18.89       22.45      1.17 o 
   8   2   2       28.34       26.57      1.81 o 
   9   2   2        1.31        1.46      1.01 o 
  10   2   2        8.91       13.99      3.04 o 
 -10   3   2        0.34        3.12      1.47 o 
  -9   3   2       19.93       20.64      2.17 o 
  -8   3   2        4.23        4.08      0.80 o 
  -7   3   2      245.22      222.53      3.64 o 
  -6   3   2      223.94      217.85      3.77 o 
  -5   3   2      105.01      114.18      1.86 o 
  -4   3   2       20.58       28.48      0.83 o 
  -3   3   2        2.46        3.39      0.33 o 
  -2   3   2        8.88        8.11      0.39 o 
  -1   3   2     3764.03     3613.80     34.80 o 
   0   3   2      110.82      115.27      1.77 o 
   1   3   2     1244.84     1282.57     12.60 o 
   2   3   2      758.73      815.25      8.94 o 
   3   3   2       40.19       39.33      0.83 o 
   4   3   2      136.92      157.14      2.17 o 
   5   3   2      328.13      337.53      4.10 o 
   6   3   2       28.79       30.64      1.06 o 
   7   3   2       13.40       13.22      1.73 o 
   8   3   2       21.21       21.26      1.68 o 
   9   3   2        0.17        1.06      0.98 o 
  -9   4   2        0.43        1.41      1.78 o 
  -8   4   2       24.25       25.77      1.52 o 
  -7   4   2       52.44       48.50      3.02 o 
  -6   4   2        1.33        2.07      0.58 o 
  -5   4   2       20.75       17.04      1.28 o 
  -4   4   2      122.40      105.26      1.84 o 
  -3   4   2        1.71        2.70      0.55 o 
  -2   4   2     1520.91     1587.54     15.65 o 
  -1   4   2      262.96      250.94      2.86 o 
   0   4   2       38.70       40.56      0.95 o 
   1   4   2       24.90       26.75      0.62 o 
   2   4   2       86.12       87.50      1.54 o 
   3   4   2     1223.28     1318.77     13.19 o 
   4   4   2      947.37      946.12      9.79 o 
   5   4   2      284.17      309.24      4.28 o 
   6   4   2       63.66       65.45      2.27 o 
   7   4   2        9.31       10.02      1.24 o 
   8   4   2       50.18       55.16      2.44 o 
   9   4   2       18.46       23.14      2.04 o 
  -9   5   2       34.28       39.51      3.59 o 
  -8   5   2        4.36        4.64      1.17 o 
  -7   5   2       40.32       41.37      1.74 o 
  -6   5   2       21.29       22.90      1.13 o 
  -5   5   2        0.92        1.01      0.52 o 
  -4   5   2        0.80       -0.37      0.37 o 
  -3   5   2       88.69       83.97      1.68 o 
  -2   5   2      381.75      379.49      4.23 o 
  -1   5   2      925.18     1005.06     10.14 o 
   0   5   2        9.80        8.50      0.54 o 
   1   5   2      453.11      462.87      4.96 o 
   2   5   2      320.58      356.77      4.34 o 
   3   5   2       48.19       57.47      1.11 o 
   4   5   2       15.70       20.49      0.87 o 
   5   5   2        5.61        6.42      0.77 o 
   6   5   2       23.77       22.87      1.54 o 
   7   5   2        7.90       10.20      1.70 o 
   8   5   2        4.36        4.43      1.46 o 
   9   5   2        4.27        2.71      1.38 o 
  -9   6   2        0.30        0.65      1.59 o 
  -8   6   2       21.76       19.37      2.13 o 
  -7   6   2       25.22       26.77      1.83 o 
  -6   6   2        0.03        0.11      0.62 o 
  -5   6   2      226.86      240.32      3.66 o 
  -4   6   2      189.29      199.31      3.07 o 
  -3   6   2       63.77       70.90      1.35 o 
  -2   6   2      352.22      379.27      4.33 o 
  -1   6   2       50.77       54.18      1.36 o 
   0   6   2      180.38      152.31      2.07 o 
   1   6   2       23.05       23.92      0.83 o 
   2   6   2      747.15      784.94      8.90 o 
   3   6   2       45.43       37.02      1.09 o 
   4   6   2       12.65       11.28      1.23 o 
   5   6   2       84.36       90.15      3.18 o 
   6   6   2        2.60        1.46      1.08 o 
   7   6   2        1.91        3.82      1.80 o 
   8   6   2       32.17       36.18      2.19 o 
   9   6   2        0.65        2.32      1.23 o 
  -9   7   2       21.21       20.28      2.45 o 
  -8   7   2        0.20       -0.17      1.20 o 
  -7   7   2        0.33        3.18      1.15 o 
  -6   7   2        6.05        3.81      0.91 o 
  -5   7   2       15.73       19.17      1.43 o 
  -4   7   2        9.09       12.49      0.86 o 
  -3   7   2       24.32       25.50      1.04 o 
  -2   7   2       43.53       38.52      1.48 o 
  -1   7   2      217.49      225.35      2.90 o 
   0   7   2      238.31      212.88      2.77 o 
   1   7   2      208.10      203.85      2.96 o 
   2   7   2      561.59      590.67      7.92 o 
   3   7   2        3.70        6.01      0.62 o 
   4   7   2      128.38      122.46      3.21 o 
   5   7   2       16.32       14.48      1.39 o 
   6   7   2       69.08       71.10      3.18 o 
   7   7   2        4.30        2.12      1.15 o 
   8   7   2       34.57       37.34      2.34 o 
  -8   8   2       19.45       24.78      2.14 o 
  -7   8   2       20.47       24.84      3.16 o 
  -6   8   2       12.22       12.63      1.46 o 
  -5   8   2       33.01       33.38      1.87 o 
  -4   8   2       99.38      100.37      3.00 o 
  -3   8   2      108.28      113.91      2.56 o 
  -2   8   2      449.89      466.90      7.27 o 
  -1   8   2       21.22       20.74      1.12 o 
   0   8   2      190.89      205.39      2.82 o 
   1   8   2      630.09      608.77      7.41 o 
   2   8   2       91.16       86.25      2.08 o 
   3   8   2       64.89       64.96      1.68 o 
   4   8   2       29.21       28.81      1.67 o 
   5   8   2      142.70      131.27      3.62 o 
   6   8   2        4.31        3.07      1.09 o 
   7   8   2        1.41        2.71      1.51 o 
   8   8   2        4.75        6.99      1.98 o 
  -7   9   2        0.13       -0.13      1.06 o 
  -6   9   2       45.81       41.63      2.89 o 
  -5   9   2        0.61        0.65      1.15 o 
  -4   9   2       63.84       63.69      2.02 o 
  -3   9   2      122.45      121.11      2.74 o 
  -2   9   2       52.88       65.10      1.96 o 
  -1   9   2      156.43      163.91      2.74 o 
   0   9   2       29.30       26.48      1.19 o 
   1   9   2      517.37      521.54      6.63 o 
   2   9   2       18.84       15.62      1.06 o 
   3   9   2       33.18       34.78      2.48 o 
   4   9   2        7.82        6.82      1.14 o 
   5   9   2        6.20        7.85      1.34 o 
   6   9   2       55.33       51.81      2.49 o 
   7   9   2       21.89       26.34      3.43 o 
  -7  10   2        0.15       -0.42      2.20 o 
  -6  10   2        5.66        7.93      1.46 o 
  -5  10   2       22.62       24.98      2.53 o 
  -4  10   2       31.02       36.63      1.71 o 
  -3  10   2       48.94       45.70      1.85 o 
  -2  10   2       16.73       20.64      1.34 o 
  -1  10   2      168.83      170.42      3.89 o 
   0  10   2      391.26      391.14      5.36 o 
   1  10   2      221.79      222.96      3.67 o 
   2  10   2       25.85       23.97      1.65 o 
   3  10   2       19.31       17.36      1.54 o 
   4  10   2       22.79       20.33      1.72 o 
   5  10   2       80.19       83.21      3.08 o 
   6  10   2       29.57       31.28      2.12 o 
   7  10   2        0.87        0.23      1.40 o 
  -6  11   2       42.56       43.49      2.54 o 
  -5  11   2       34.47       37.18      2.29 o 
  -4  11   2        0.09       -0.21      0.99 o 
  -3  11   2        0.51        0.69      0.76 o 
  -2  11   2        0.11       -0.06      0.81 o 
  -1  11   2        4.99        4.89      1.05 o 
   0  11   2        9.06        9.42      1.11 o 
   1  11   2       49.79       49.62      1.67 o 
   2  11   2        2.98        3.19      1.03 o 
   3  11   2        0.81       -0.02      0.90 o 
   4  11   2        2.81        3.61      1.14 o 
   5  11   2        9.07       10.62      2.23 o 
   6  11   2        0.77        0.36      1.17 o 
  -5  12   2        3.95        3.20      1.29 o 
  -4  12   2        1.91        3.52      1.61 o 
  -3  12   2        0.09        1.08      1.96 o 
  -2  12   2       36.23       38.55      2.17 o 
  -1  12   2        4.96        4.85      1.10 o 
   0  12   2        1.48        1.79      0.99 o 
   1  12   2        7.85        5.68      1.51 o 
   2  12   2       12.34       12.40      1.46 o 
   3  12   2       34.92       34.89      5.96 o 
   4  12   2       34.08       34.24      2.29 o 
   5  12   2       40.75       41.48      2.51 o 
  -3  13   2        4.18        0.50      1.59 o 
  -2  13   2        5.95        6.56      1.78 o 
  -1  13   2       48.98       56.11      2.56 o 
   0  13   2        5.52        5.48      1.92 o 
   1  13   2        0.13       -0.23      1.61 o 
   2  13   2        0.11       -1.17      1.17 o 
   3  13   2        0.04       -0.40      1.54 o 
 -10   1   3       24.32       22.80      1.64 o 
  -9   1   3        0.01        1.20      0.83 o 
  -8   1   3        0.68        0.17      0.65 o 
  -7   1   3       73.15       69.32      2.90 o 
  -6   1   3       83.04       77.95      1.73 o 
  -5   1   3       20.83       14.95      0.80 o 
  -4   1   3     1091.65     1179.94     13.02 o 
  -3   1   3     7007.77     7014.21     67.25 o 
  -2   1   3    15574.00    15389.73    485.46 o 
  -1   1   3       94.04       76.80      1.12 o 
   0   1   3     1087.03     1023.38     10.06 o 
   1   1   3        0.37        0.27      0.17 o 
   2   1   3        0.07        0.69      0.29 o 
   3   1   3      156.64      133.81      1.77 o 
   4   1   3      582.36      584.21      6.87 o 
   5   1   3       83.84       83.25      1.68 o 
   6   1   3       71.86       68.13      1.58 o 
   7   1   3      265.49      275.85      3.82 o 
   8   1   3        9.58       10.11      0.97 o 
   9   1   3        5.12        3.31      1.35 o 
 -10   2   3        0.46       -0.42      1.19 o 
  -9   2   3       39.13       41.06      1.86 o 
  -8   2   3       10.10       11.94      1.02 o 
  -7   2   3       55.44       55.28      1.63 o 
  -6   2   3        0.28       -0.14      0.49 o 
  -5   2   3      278.95      286.83      3.58 o 
  -4   2   3     3984.84     4262.27     41.24 o 
  -3   2   3      401.07      490.66      5.24 o 
  -2   2   3      178.54      180.82      2.40 o 
  -1   2   3     3619.67     3563.32     34.51 o 
   0   2   3        6.73       10.38      0.42 o 
   1   2   3      698.87      620.87      6.87 o 
   2   2   3      502.47      515.29      5.31 o 
   3   2   3     1805.99     1894.30     18.57 o 
   4   2   3       17.82       13.38      0.65 o 
   5   2   3        8.04        8.84      0.70 o 
   6   2   3      535.70      511.15      5.94 o 
   7   2   3       45.87       38.80      1.43 o 
   8   2   3       38.60       34.43      1.91 o 
   9   2   3        3.20        4.52      1.48 o 
  10   2   3        1.27        1.32      2.02 o 
 -10   3   3       36.31       36.63      2.67 o 
  -9   3   3        0.88        1.93      0.87 o 
  -8   3   3       21.88       17.37      1.15 o 
  -7   3   3        0.46        2.27      0.69 o 
  -6   3   3      229.37      200.16      3.22 o 
  -5   3   3        1.06        1.78      0.54 o 
  -4   3   3       53.96       63.16      1.32 o 
  -3   3   3       33.87       31.37      0.84 o 
  -2   3   3     1035.38     1041.85     10.42 o 
  -1   3   3    12242.36    11391.89    243.19 o 
   0   3   3     1659.64     1720.60     18.49 o 
   1   3   3     3872.56     3791.80     40.04 o 
   2   3   3      741.98      763.30      8.51 o 
   3   3   3      154.88      151.01      1.97 o 
   4   3   3        0.26        0.02      0.25 o 
   5   3   3      130.02      129.16      3.73 o 
   6   3   3       54.58       51.07      2.27 o 
   7   3   3       80.49       76.28      2.58 o 
   8   3   3       92.51       93.61      3.35 o 
   9   3   3       15.90       13.81      1.80 o 
  -9   4   3        0.42        1.84      1.12 o 
  -8   4   3       68.90       63.37      2.19 o 
  -7   4   3       37.47       42.22      1.51 o 
  -6   4   3        5.56        6.44      0.74 o 
  -5   4   3       14.00       13.68      0.84 o 
  -4   4   3      244.62      257.13      3.58 o 
  -3   4   3      110.70      114.24      1.66 o 
  -2   4   3      205.17      216.18      2.60 o 
  -1   4   3     2195.83     2344.50     22.79 o 
   0   4   3     1697.42     1823.83     19.40 o 
   1   4   3      523.81      518.90      5.39 o 
   2   4   3      493.98      532.60      5.59 o 
   3   4   3      125.38      129.38      2.23 o 
   4   4   3        5.13        4.59      0.45 o 
   5   4   3        5.29        3.19      0.64 o 
   6   4   3       52.06       51.44      2.37 o 
   7   4   3        7.66        9.19      1.19 o 
   8   4   3       19.47       23.32      2.13 o 
   9   4   3       14.59       16.04      1.76 o 
  -9   5   3        0.03        1.31      1.58 o 
  -8   5   3        0.37        2.24      1.54 o 
  -7   5   3       90.23       73.95      2.26 o 
  -6   5   3      115.72      104.22      3.08 o 
  -5   5   3        0.97        1.18      0.52 o 
  -4   5   3        3.08        4.35      0.61 o 
  -3   5   3      525.75      535.26      5.81 o 
  -2   5   3      546.50      507.64      5.47 o 
  -1   5   3       86.62       87.80      1.38 o 
   0   5   3      240.16      279.57      3.95 o 
   1   5   3        7.84        9.21      0.53 o 
   2   5   3     1453.20     1656.74     16.38 o 
   3   5   3       66.22       74.82      1.38 o 
   4   5   3       31.91       33.51      1.38 o 
   5   5   3       95.33       89.27      2.40 o 
   6   5   3      139.79      141.35      3.60 o 
   7   5   3        6.47        6.12      1.13 o 
   8   5   3       10.63        3.83      1.43 o 
   9   5   3        0.13       -1.05      1.05 o 
  -9   6   3       28.20       36.76      4.00 o 
  -8   6   3        3.53        3.14      1.53 o 
  -7   6   3       41.52       34.66      1.71 o 
  -6   6   3        1.16        3.21      0.93 o 
  -5   6   3        4.72        5.98      0.72 o 
  -4   6   3        0.01       -0.32      0.45 o 
  -3   6   3        7.80        9.83      0.69 o 
  -2   6   3      314.50      324.80      3.81 o 
  -1   6   3       71.70       65.68      1.25 o 
   0   6   3        6.55        4.98      0.45 o 
   1   6   3        0.19        0.54      0.29 o 
   2   6   3        2.43        4.25      0.49 o 
   3   6   3       18.31       21.64      1.63 o 
   4   6   3       22.50       28.30      1.65 o 
   5   6   3      128.48      113.57      3.92 o 
   6   6   3        3.04        1.97      1.64 o 
   7   6   3        4.69        4.83      1.14 o 
   8   6   3       31.82       28.88      2.35 o 
   9   6   3        0.46        1.21      1.24 o 
  -9   7   3       32.36       38.89      2.96 o 
  -8   7   3        0.87        2.72      1.22 o 
  -7   7   3       63.34       55.63      2.52 o 
  -6   7   3        7.10       11.76      1.43 o 
  -5   7   3       40.07       37.52      1.58 o 
  -4   7   3       15.77       17.07      0.98 o 
  -3   7   3       13.85       12.84      1.00 o 
  -2   7   3        0.02        0.38      0.56 o 
  -1   7   3       92.42       76.29      1.45 o 
   0   7   3       11.40       15.01      0.90 o 
   1   7   3        0.07        1.08      0.45 o 
   2   7   3        7.46       16.36      0.84 o 
   3   7   3       63.53       53.94      1.39 o 
   4   7   3       24.68       25.54      1.56 o 
   5   7   3       96.11       94.64      2.91 o 
   6   7   3      258.00      246.75      7.00 o 
   7   7   3        4.73        4.20      1.18 o 
   8   7   3       13.88       13.53      2.06 o 
  -8   8   3       17.45       12.13      3.04 o 
  -7   8   3       26.46       24.01      2.03 o 
  -6   8   3       97.87       97.91      2.68 o 
  -5   8   3       31.18       27.59      1.87 o 
  -4   8   3        0.14        0.89      0.68 o 
  -3   8   3       88.85       97.39      2.32 o 
  -2   8   3       48.93       45.19      1.35 o 
  -1   8   3      184.75      182.62      2.62 o 
   0   8   3      251.37      237.19      4.73 o 
   1   8   3        1.91        2.28      0.56 o 
   2   8   3       70.49       68.91      1.67 o 
   3   8   3        0.00       -0.48      0.55 o 
   4   8   3        0.00        0.14      0.76 o 
   5   8   3      107.52      104.99      3.62 o 
   6   8   3       16.23       20.97      1.78 o 
   7   8   3        1.26        1.40      1.41 o 
   8   8   3        0.12        2.14      1.27 o 
  -7   9   3       28.87       28.47      2.10 o 
  -6   9   3        0.44        1.46      1.07 o 
  -5   9   3        6.12        6.23      0.96 o 
  -4   9   3       29.85       27.10      1.48 o 
  -3   9   3       93.40      106.53      2.61 o 
  -2   9   3      559.82      582.92     11.31 o 
  -1   9   3       17.16       16.54      0.94 o 
   0   9   3      318.90      308.56      4.36 o 
   1   9   3        4.50        5.13      0.86 o 
   2   9   3        7.90        6.13      0.87 o 
   3   9   3        0.58        0.30      0.87 o 
   4   9   3       46.62       51.33      3.11 o 
   5   9   3       27.56       33.14      2.01 o 
   6   9   3        1.72        0.36      1.00 o 
   7   9   3        3.76        4.01      1.27 o 
  -7  10   3        0.74        3.16      1.78 o 
  -6  10   3       32.04       33.21      3.67 o 
  -5  10   3        4.61        4.75      1.22 o 
  -4  10   3       12.59       14.63      1.25 o 
  -3  10   3       78.84       76.84      2.28 o 
  -2  10   3       32.77       33.98      2.61 o 
  -1  10   3      100.47      112.29      2.58 o 
   0  10   3      212.75      209.04      3.44 o 
   1  10   3      524.13      496.72     10.16 o 
   2  10   3       12.69       17.52      1.25 o 
   3  10   3        6.76        6.26      1.20 o 
   4  10   3       78.26       81.75      2.93 o 
   5  10   3       23.00       28.92      2.00 o 
   6  10   3        2.88        2.12      1.20 o 
  -6  11   3        0.21        1.96      1.29 o 
  -5  11   3        2.14        2.61      1.18 o 
  -4  11   3       20.12       22.99      3.13 o 
  -3  11   3       35.92       35.93      2.12 o 
  -2  11   3       40.44       49.56      2.24 o 
  -1  11   3      101.20      108.50      3.10 o 
   0  11   3        0.01       -0.38      0.80 o 
   1  11   3        3.44        2.48      0.87 o 
   2  11   3        4.45        5.42      1.10 o 
   3  11   3        6.84        2.91      1.21 o 
   4  11   3        8.86        6.40      1.28 o 
   5  11   3        1.45        1.76      1.10 o 
   6  11   3       21.46       26.17      2.18 o 
  -5  12   3        7.18        6.56      1.95 o 
  -4  12   3       10.76       11.24      3.36 o 
  -3  12   3       31.01       30.97      2.89 o 
  -2  12   3       30.75       29.85      1.98 o 
  -1  12   3       15.30       15.30      1.56 o 
   0  12   3        2.62       -0.06      2.56 o 
   1  12   3        4.48        1.28      1.55 o 
   2  12   3        6.69        4.96      1.17 o 
   3  12   3       34.54       35.00      2.12 o 
   4  12   3        0.01        0.64      1.12 o 
  -3  13   3       27.06       31.31      2.85 o 
  -2  13   3        8.87       11.01      1.57 o 
  -1  13   3       32.67       34.50      2.63 o 
   0  13   3        5.88        9.34      2.33 o 
   1  13   3        0.45       -0.56      1.63 o 
   2  13   3       14.62       14.93      3.03 o 
   3  13   3        4.46        5.63      1.43 o 
 -10   0   4       29.09       33.72      2.53 o 
  -9   0   4      233.54      246.20      9.74 o 
  -8   0   4        3.08        0.20      0.94 o 
  -7   0   4       17.17       19.85      1.71 o 
  -6   0   4      290.16      311.97      7.58 o 
  -5   0   4      992.44     1061.53     18.95 o 
  -4   0   4     3937.63     4202.63     57.49 o 
  -3   0   4      564.67      601.22      8.87 o 
  -2   0   4    11788.21    10900.93    394.46 o 
  -1   0   4     4576.71     4613.50     62.91 o 
   0   0   4     3151.29     2948.07     49.49 o 
   1   0   4     1244.59     1168.01     20.01 o 
   2   0   4      118.67      102.45      2.29 o 
   3   0   4      200.44      212.41      6.09 o 
   4   0   4      255.53      220.12      3.91 o 
   5   0   4      312.84      345.17      5.87 o 
   6   0   4     2259.97     2281.64     32.20 o 
   7   0   4      440.18      405.37     31.55 o 
   8   0   4        7.55        6.09      2.39 o 
 -10   1   4       56.15       57.23      2.23 o 
  -9   1   4        4.18        5.89      1.02 o 
  -8   1   4        6.21        4.32      0.85 o 
  -7   1   4       28.42       25.12      1.19 o 
  -6   1   4        0.29        0.46      0.51 o 
  -5   1   4     1017.02     1038.87     10.77 o 
  -4   1   4     1152.39     1153.41     11.69 o 
  -3   1   4       18.26       10.99      0.51 o 
  -2   1   4     1499.45     1471.87     14.48 o 
  -1   1   4    16542.59    15223.86    199.44 o 
   0   1   4      255.69      232.43      2.47 o 
   1   1   4      148.23      128.79      1.68 o 
   2   1   4      648.45      597.68      6.73 o 
   3   1   4     2092.47     2309.87     24.85 o 
   4   1   4      361.58      369.74      4.68 o 
   5   1   4       16.55       20.17      1.42 o 
   6   1   4      714.36      735.26      8.86 o 
   7   1   4       39.92       39.93      1.46 o 
   8   1   4       18.44       21.65      1.75 o 
   9   1   4        7.10        6.16      1.64 o 
 -10   2   4        4.77        2.57      1.59 o 
  -9   2   4      102.84      107.64      3.33 o 
  -8   2   4        1.82        0.93      0.74 o 
  -7   2   4        9.21        9.36      0.87 o 
  -6   2   4       68.82       67.33      1.67 o 
  -5   2   4      450.34      445.74      5.11 o 
  -4   2   4       84.04       64.60      1.23 o 
  -3   2   4     1403.63     1397.99     13.92 o 
  -2   2   4     1974.15     2033.63     21.64 o 
  -1   2   4     8169.25     7577.16     92.62 o 
   0   2   4       11.42       10.93      0.80 o 
   1   2   4        0.01        0.55      0.28 o 
   2   2   4        4.56        4.43      0.28 o 
   3   2   4       20.64       25.00      0.99 o 
   4   2   4        6.04        7.15      0.46 o 
   5   2   4      345.37      335.23      4.05 o 
   6   2   4       11.12       10.97      0.89 o 
   7   2   4       32.04       35.73      1.59 o 
   8   2   4       17.19       15.28      1.48 o 
   9   2   4       15.58       17.05      2.19 o 
 -10   3   4        1.36        1.13      1.82 o 
  -9   3   4        1.65        2.52      1.16 o 
  -8   3   4        1.10        0.79      0.79 o 
  -7   3   4       20.62       18.44      1.28 o 
  -6   3   4        0.24       -0.11      0.57 o 
  -5   3   4       98.68      111.35      2.63 o 
  -4   3   4      122.27      132.08      1.92 o 
  -3   3   4      312.13      344.70      4.33 o 
  -2   3   4       38.86       45.61      1.02 o 
  -1   3   4     1402.26     1439.13     14.13 o 
   0   3   4     4836.39     4823.40     46.40 o 
   1   3   4       74.61       75.21      1.21 o 
   2   3   4      497.29      497.50      5.21 o 
   3   3   4      907.89      968.57      9.81 o 
   4   3   4        1.91        2.37      0.45 o 
   5   3   4        7.33        8.30      0.67 o 
   6   3   4      250.26      235.40      4.21 o 
   7   3   4      222.76      227.77      4.95 o 
   8   3   4        5.36        2.54      1.03 o 
   9   3   4        2.10        0.56      1.34 o 
  -9   4   4        0.00       -0.37      0.89 o 
  -8   4   4       15.41       14.16      1.14 o 
  -7   4   4      233.17      229.45      3.79 o 
  -6   4   4        0.75        0.30      0.53 o 
  -5   4   4      210.32      210.98      3.27 o 
  -4   4   4      280.27      271.70      3.76 o 
  -3   4   4      154.19      178.21      2.30 o 
  -2   4   4       69.75       66.76      1.13 o 
  -1   4   4      723.78      737.31      7.52 o 
   0   4   4     1651.43     1805.90     17.65 o 
   1   4   4      487.00      556.18      5.78 o 
   2   4   4      900.53     1025.04     11.34 o 
   3   4   4      222.73      253.28      3.28 o 
   4   4   4      283.96      305.14      4.08 o 
   5   4   4       25.64       27.34      1.95 o 
   6   4   4        3.37        2.80      0.74 o 
   7   4   4        0.21        0.81      0.86 o 
   8   4   4       15.24       20.03      1.76 o 
   9   4   4       31.38       28.67      2.14 o 
  -9   5   4        0.00       -0.15      1.06 o 
  -8   5   4       24.16       25.60      1.91 o 
  -7   5   4       22.19       24.17      1.30 o 
  -6   5   4        9.58        8.40      0.82 o 
  -5   5   4       10.95       14.59      0.91 o 
  -4   5   4       19.06       16.36      0.92 o 
  -3   5   4       26.75       34.39      1.07 o 
  -2   5   4     1816.77     1860.18     18.36 o 
  -1   5   4      278.64      286.18      3.32 o 
   0   5   4     4213.11     4435.11     46.51 o 
   1   5   4       52.35       53.34      1.04 o 
   2   5   4        0.55        3.45      0.29 o 
   3   5   4       10.48       15.25      0.72 o 
   4   5   4      173.11      166.40      4.64 o 
   5   5   4      279.32      273.93      4.61 o 
   6   5   4       92.58       90.54      2.84 o 
   7   5   4        0.58        0.04      0.88 o 
   8   5   4        0.18        0.85      1.05 o 
   9   5   4       26.36       37.94      2.37 o 
  -9   6   4       37.79       35.89      2.33 o 
  -8   6   4      172.08      177.05      4.60 o 
  -7   6   4       97.66      103.71      2.76 o 
  -6   6   4       25.34       19.77      1.15 o 
  -5   6   4       66.16       77.25      1.86 o 
  -4   6   4        6.85        7.06      0.92 o 
  -3   6   4      162.56      178.58      3.07 o 
  -2   6   4      589.99      606.75      6.52 o 
  -1   6   4      475.34      524.78      5.70 o 
   0   6   4      288.37      325.49      4.09 o 
   1   6   4       38.42       55.12      1.26 o 
   2   6   4       57.40       63.38      1.49 o 
   3   6   4       77.51       72.79      2.14 o 
   4   6   4        0.93        0.59      0.51 o 
   5   6   4      218.70      221.61      4.79 o 
   6   6   4       23.54       21.24      1.84 o 
   7   6   4        6.55        5.09      1.36 o 
   8   6   4        4.18        4.13      1.52 o 
  -9   7   4       26.84       36.40      4.79 o 
  -8   7   4       30.17       27.41      2.14 o 
  -7   7   4      134.57      134.11      3.25 o 
  -6   7   4      150.72      158.09      3.43 o 
  -5   7   4       96.50       87.92      2.04 o 
  -4   7   4      232.82      228.60      3.52 o 
  -3   7   4      110.68      107.11      2.10 o 
  -2   7   4      565.14      571.57      7.81 o 
  -1   7   4      173.16      182.99      2.52 o 
   0   7   4       52.51       43.96      1.29 o 
   1   7   4       87.10       96.21      2.05 o 
   2   7   4       21.54       20.00      0.92 o 
   3   7   4        2.51        1.38      0.71 o 
   4   7   4        0.90        1.12      0.69 o 
   5   7   4       21.07       26.26      1.93 o 
   6   7   4        0.17        0.30      1.97 o 
   7   7   4        4.10        7.02      2.27 o 
   8   7   4        5.50       11.01      2.67 o 
  -8   8   4        0.35        0.79      1.15 o 
  -7   8   4       14.47       15.91      1.90 o 
  -6   8   4       20.19       18.38      1.40 o 
  -5   8   4        3.39        5.59      0.92 o 
  -4   8   4        0.22        0.48      0.59 o 
  -3   8   4       62.43       62.25      2.90 o 
  -2   8   4      314.53      330.61      4.52 o 
  -1   8   4        2.74        1.81      0.57 o 
   0   8   4      237.14      235.18      4.53 o 
   1   8   4        3.33        4.70      0.62 o 
   2   8   4       51.11       58.71      1.80 o 
   3   8   4       35.71       34.75      1.75 o 
   4   8   4       32.64       28.90      1.70 o 
   5   8   4       87.62       81.46      2.84 o 
   6   8   4       29.15       25.23      2.38 o 
   7   8   4        0.30        0.61      1.06 o 
   8   8   4        1.62        1.08      1.21 o 
  -7   9   4        0.71        0.92      1.93 o 
  -6   9   4        5.73        5.65      1.28 o 
  -5   9   4        5.85        3.73      0.92 o 
  -4   9   4        1.75        2.59      0.97 o 
  -3   9   4      546.41      550.11      7.95 o 
  -2   9   4      126.21      138.02      2.55 o 
  -1   9   4       68.02       68.22      1.89 o 
   0   9   4        3.56        3.17      0.80 o 
   1   9   4       11.29        9.78      0.82 o 
   2   9   4       21.99       20.29      1.23 o 
   3   9   4       40.33       34.32      1.79 o 
   4   9   4        4.32        2.31      0.95 o 
   5   9   4        3.77        6.65      1.39 o 
   6   9   4       18.76       19.31      1.81 o 
   7   9   4       84.64       96.92      3.54 o 
  -7  10   4        0.10       -1.12      1.20 o 
  -6  10   4        1.05        0.79      1.48 o 
  -5  10   4       30.30       38.20      1.96 o 
  -4  10   4       65.72       79.96      2.44 o 
  -3  10   4      143.47      151.32      4.24 o 
  -2  10   4      110.70      111.70      3.15 o 
  -1  10   4       35.42       36.86      1.68 o 
   0  10   4      142.64      148.57      4.20 o 
   1  10   4       24.73       32.45      1.55 o 
   2  10   4       15.15       11.95      1.17 o 
   3  10   4        5.32        7.70      1.29 o 
   4  10   4        5.11        5.13      1.14 o 
   5  10   4       52.35       48.24      2.74 o 
   6  10   4       37.66       42.41      2.68 o 
  -6  11   4       48.98       56.68      2.87 o 
  -5  11   4       25.53       25.28      2.51 o 
  -4  11   4        1.24        1.19      1.05 o 
  -3  11   4        9.41       12.05      1.44 o 
  -2  11   4        0.78        0.39      0.96 o 
  -1  11   4       52.58       67.69      2.51 o 
   0  11   4        1.16        3.28      0.94 o 
   1  11   4        3.45        1.70      0.83 o 
   2  11   4        1.62        2.06      1.29 o 
   3  11   4        5.07        5.49      1.87 o 
   4  11   4        0.61        2.33      1.10 o 
   5  11   4        0.29        0.36      1.14 o 
  -5  12   4        3.20        2.24      1.73 o 
  -4  12   4        0.12       -1.23      1.41 o 
  -3  12   4        2.78        3.05      1.53 o 
  -2  12   4        2.60        4.36      1.80 o 
  -1  12   4        6.68        4.79      1.25 o 
   0  12   4       15.37       15.35      1.98 o 
   1  12   4        3.57        3.24      1.37 o 
   2  12   4       23.48       23.83      2.96 o 
   3  12   4       11.96       10.00      1.49 o 
   4  12   4        0.44       -1.10      1.10 o 
  -3  13   4        2.10       -0.06      1.59 o 
  -2  13   4       22.23       26.91      3.20 o 
  -1  13   4       15.07       19.10      2.23 o 
   0  13   4       10.16        8.67      1.80 o 
   1  13   4        5.00        2.95      1.90 o 
   2  13   4        2.12        0.50      1.74 o 
   3  13   4        4.57        2.16      1.26 o 
 -10   1   5        0.18        0.83      0.90 o 
  -9   1   5        0.40        0.89      0.81 o 
  -8   1   5       17.21       14.65      1.22 o 
  -7   1   5       12.82       15.21      1.02 o 
  -6   1   5      215.35      225.10      3.47 o 
  -5   1   5      293.62      275.88      3.46 o 
  -4   1   5      457.08      450.55      5.00 o 
  -3   1   5      125.75      110.43      1.56 o 
  -2   1   5     2701.46     2612.07     25.35 o 
  -1   1   5      627.30      616.20      6.79 o 
   0   1   5     3242.04     3136.45     30.48 o 
   1   1   5      567.51      564.67      6.31 o 
   2   1   5     1868.66     1902.41     18.54 o 
   3   1   5      651.15      653.73      6.78 o 
   4   1   5       31.29       27.42      0.76 o 
   5   1   5       27.33       26.69      0.98 o 
   6   1   5        1.35        1.58      0.72 o 
   7   1   5        0.50        0.58      0.43 o 
   8   1   5        0.36        0.66      1.03 o 
   9   1   5        0.26       -0.86      1.19 o 
 -10   2   5        6.89        4.75      1.13 o 
  -9   2   5        6.44        7.68      1.13 o 
  -8   2   5      125.23      110.54      2.78 o 
  -7   2   5       48.63       50.88      2.26 o 
  -6   2   5       42.58       40.41      1.33 o 
  -5   2   5       26.84       34.27      1.37 o 
  -4   2   5        4.44        8.61      0.55 o 
  -3   2   5      319.31      305.50      3.90 o 
  -2   2   5      103.87       92.77      1.52 o 
  -1   2   5     2954.04     2899.85     28.01 o 
   0   2   5      596.71      584.20      6.50 o 
   1   2   5        5.22        5.20      0.71 o 
   2   2   5       15.77       14.34      0.48 o 
   3   2   5      754.99      830.95      8.47 o 
   4   2   5      114.86      134.67      2.04 o 
   5   2   5       61.80       62.57      1.31 o 
   6   2   5     1451.13     1419.30     18.20 o 
   7   2   5       76.24       76.82      2.83 o 
   8   2   5        1.41       -0.35      1.10 o 
   9   2   5        5.30        7.34      3.38 o 
 -10   3   5       15.38       15.80      1.97 o 
  -9   3   5        0.00        1.51      1.16 o 
  -8   3   5       10.59       10.77      1.04 o 
  -7   3   5        0.54        0.57      0.63 o 
  -6   3   5       43.68       52.56      1.54 o 
  -5   3   5        4.55        5.79      0.88 o 
  -4   3   5      130.39      143.45      2.37 o 
  -3   3   5     1217.09     1250.04     13.76 o 
  -2   3   5       42.82       36.04      0.96 o 
  -1   3   5      669.05      731.34      7.41 o 
   0   3   5      702.83      701.07      7.09 o 
   1   3   5     3235.74     3197.74     33.90 o 
   2   3   5      440.48      464.45      5.43 o 
   3   3   5      165.45      178.84      2.55 o 
   4   3   5       67.06       69.74      1.26 o 
   5   3   5        5.64        7.39      0.80 o 
   6   3   5      241.26      243.04      4.32 o 
   7   3   5       20.34       26.13      1.46 o 
   8   3   5       11.46       12.49      1.46 o 
   9   3   5        0.65        0.80      1.33 o 
  -9   4   5        0.04       -0.10      0.91 o 
  -8   4   5        3.86        5.35      0.99 o 
  -7   4   5       99.02       81.59      2.09 o 
  -6   4   5       13.80       14.02      0.97 o 
  -5   4   5        1.80        5.20      0.68 o 
  -4   4   5       12.16       13.15      0.78 o 
  -3   4   5        7.88        9.44      0.63 o 
  -2   4   5      661.53      687.49      7.14 o 
  -1   4   5       76.44       62.07      1.18 o 
   0   4   5      923.17     1036.84     11.46 o 
   1   4   5      282.29      266.50      3.94 o 
   2   4   5      184.89      192.94      2.64 o 
   3   4   5      570.65      603.37      7.64 o 
   4   4   5       49.60       50.89      1.53 o 
   5   4   5      109.00      112.76      2.54 o 
   6   4   5      358.14      358.80      5.81 o 
   7   4   5       26.55       25.67      1.66 o 
   8   4   5        1.48        0.50      0.89 o 
   9   4   5        0.54        0.48      1.38 o 
  -9   5   5        1.92        2.76      1.17 o 
  -8   5   5        1.75        3.38      0.94 o 
  -7   5   5       61.15       62.80      1.86 o 
  -6   5   5       28.94       27.20      1.25 o 
  -5   5   5        0.57        0.68      0.62 o 
  -4   5   5       17.12       19.09      0.96 o 
  -3   5   5      165.20      145.25      2.48 o 
  -2   5   5      905.64      945.75      9.68 o 
  -1   5   5     1507.81     1722.13     17.01 o 
   0   5   5       64.01       76.82      1.36 o 
   1   5   5      441.86      489.71      5.23 o 
   2   5   5      225.48      232.56      3.14 o 
   3   5   5      361.13      403.99      5.87 o 
   4   5   5        0.96        0.39      0.50 o 
   5   5   5        0.00        1.47      0.63 o 
   6   5   5       83.43       78.27      2.61 o 
   7   5   5       12.62       11.30      1.44 o 
   8   5   5       11.33       14.61      1.64 o 
   9   5   5        8.41       12.00      1.73 o 
  -9   6   5        1.67        2.21      1.23 o 
  -8   6   5       57.74       56.58      2.19 o 
  -7   6   5       61.34       53.21      2.01 o 
  -6   6   5       16.47       14.99      1.05 o 
  -5   6   5        0.26        0.20      0.55 o 
  -4   6   5       77.07       70.48      1.68 o 
  -3   6   5        6.80        3.14      0.54 o 
  -2   6   5      290.23      305.12      3.65 o 
  -1   6   5      432.36      491.79      5.97 o 
   0   6   5     1186.51     1375.05     28.54 o 
   1   6   5        0.46        2.00      0.40 o 
   2   6   5       88.19       82.44      1.59 o 
   3   6   5        1.21        0.57      0.48 o 
   4   6   5      341.76      317.41      5.12 o 
   5   6   5       36.99       33.30      2.15 o 
   6   6   5        5.79        3.70      1.36 o 
   7   6   5       10.13        8.26      1.69 o 
   8   6   5        0.03       -0.31      1.08 o 
  -8   7   5        4.51        7.02      1.36 o 
  -7   7   5        3.25        4.62      1.11 o 
  -6   7   5        6.91        8.60      1.21 o 
  -5   7   5        1.72        2.03      0.76 o 
  -4   7   5       77.66       77.23      1.83 o 
  -3   7   5      752.60      737.37      8.78 o 
  -2   7   5       18.64       18.79      0.94 o 
  -1   7   5      303.73      313.25      3.79 o 
   0   7   5      220.49      233.58      3.70 o 
   1   7   5      119.42      120.38      2.12 o 
   2   7   5       12.28       16.47      1.05 o 
   3   7   5        5.98        1.45      0.65 o 
   4   7   5       62.14       54.63      2.29 o 
   5   7   5        0.06        1.34      0.87 o 
   6   7   5       93.12       92.62      3.55 o 
   7   7   5       86.99       95.53      4.82 o 
   8   7   5       39.97       39.98      3.10 o 
  -8   8   5        0.65        0.91      1.17 o 
  -7   8   5        7.35        6.47      1.10 o 
  -6   8   5        0.89        1.30      0.79 o 
  -5   8   5        0.06        0.02      0.68 o 
  -4   8   5       33.39       36.68      1.36 o 
  -3   8   5       54.46       49.11      1.50 o 
  -2   8   5       98.40      112.74      2.20 o 
  -1   8   5       13.91       13.62      0.75 o 
   0   8   5        0.77        1.55      0.51 o 
   1   8   5        8.20        5.76      0.63 o 
   2   8   5      109.11       90.94      3.06 o 
   3   8   5       29.83       30.01      1.40 o 
   4   8   5        4.09        5.16      1.97 o 
   5   8   5      103.11      103.44      3.28 o 
   6   8   5       23.88       22.93      1.84 o 
   7   8   5       26.67       27.34      2.10 o 
  -7   9   5        1.20        0.81      1.12 o 
  -6   9   5       27.00       26.67      2.90 o 
  -5   9   5       62.25       67.84      2.23 o 
  -4   9   5        0.01       -0.66      0.72 o 
  -3   9   5       48.15       52.97      1.83 o 
  -2   9   5        4.40        2.96      0.74 o 
  -1   9   5      111.50      113.11      2.51 o 
   0   9   5       55.31       57.94      3.35 o 
   1   9   5        0.01       -0.30      0.95 o 
   2   9   5       10.23       12.49      1.07 o 
   3   9   5       28.07       26.93      1.47 o 
   4   9   5        4.19        4.33      1.07 o 
   5   9   5        9.70        8.18      1.34 o 
   6   9   5        2.35        2.35      1.14 o 
   7   9   5        1.55        2.13      1.73 o 
  -7  10   5        1.57        1.04      1.31 o 
  -6  10   5        4.00        6.02      1.84 o 
  -5  10   5       24.90       24.31      2.08 o 
  -4  10   5       74.55       73.57      3.07 o 
  -3  10   5      141.27      141.98      3.72 o 
  -2  10   5      343.51      336.10      5.42 o 
  -1  10   5       40.54       43.58      1.68 o 
   0  10   5        0.31        0.87      0.80 o 
   1  10   5        3.66        2.69      0.81 o 
   2  10   5       15.41       16.41      1.47 o 
   3  10   5        0.86        1.00      0.90 o 
   4  10   5       34.87       34.96      2.06 o 
   5  10   5        8.12        8.58      1.43 o 
   6  10   5        0.22       -0.12      1.13 o 
  -6  11   5        0.53        2.00      1.26 o 
  -5  11   5        4.51        6.71      1.92 o 
  -4  11   5       62.40       66.18      2.68 o 
  -3  11   5      170.69      175.75      4.35 o 
  -2  11   5       86.22       90.40      3.52 o 
  -1  11   5       61.24       61.37      2.01 o 
   0  11   5       17.58       13.85      1.44 o 
   1  11   5        4.68        5.22      1.21 o 
   2  11   5      107.33      100.15      2.73 o 
   3  11   5       33.39       32.30      1.96 o 
   4  11   5       13.94       10.13      1.42 o 
   5  11   5        0.20        0.48      1.19 o 
  -5  12   5       25.23       31.83      5.42 o 
  -4  12   5        0.24       -0.14      1.03 o 
  -3  12   5       10.86        7.29      1.34 o 
  -2  12   5        3.31        1.64      1.08 o 
  -1  12   5        0.25        1.84      2.17 o 
   0  12   5       10.49        7.60      1.61 o 
   1  12   5        7.69        4.30      1.16 o 
   2  12   5       18.36       20.09      2.19 o 
   3  12   5       12.20       16.86      1.71 o 
   4  12   5       14.60       16.27      1.81 o 
  -3  13   5        0.05       -0.22      1.18 o 
  -2  13   5       23.91       18.84      2.36 o 
  -1  13   5       41.29       41.49      3.00 o 
   0  13   5        6.12        4.54      1.53 o 
   1  13   5       13.32       14.81      2.60 o 
   2  13   5        0.06        0.17      1.18 o 
 -10   0   6        0.42       -1.05      1.05 o 
  -9   0   6       80.72       85.20      3.69 o 
  -8   0   6        5.67        7.09      2.04 o 
  -7   0   6       46.15       45.38      2.35 o 
  -6   0   6      216.03      212.09      5.32 o 
  -5   0   6      231.32      215.77      4.09 o 
  -4   0   6        5.40        3.06      0.60 o 
  -3   0   6     2038.46     2045.06     28.34 o 
  -2   0   6     2831.44     2805.48     46.98 o 
  -1   0   6     6796.87     6346.82    195.42 o 
   0   0   6     1564.80     1459.55     80.56 o 
   1   0   6     1155.49     1062.79     54.41 o 
   2   0   6     2566.50     2752.35     37.64 o 
   3   0   6        6.47       10.05      1.23 o 
   4   0   6      271.36      303.45      6.17 o 
   5   0   6      214.52      180.28      5.48 o 
   6   0   6      314.77      310.06      8.27 o 
   7   0   6        4.52        5.91      1.29 o 
   8   0   6        1.90        3.57      1.86 o 
   9   0   6       14.52        9.48      2.83 o 
 -10   1   6       27.48       34.55      2.27 o 
  -9   1   6       24.72       27.89      1.66 o 
  -8   1   6        1.17        0.97      0.75 o 
  -7   1   6        3.70        6.01      1.27 o 
  -6   1   6      129.05      140.51      2.53 o 
  -5   1   6      370.67      360.85      4.29 o 
  -4   1   6     1846.52     1876.64     18.58 o 
  -3   1   6      480.05      492.54      5.28 o 
  -2   1   6       18.61       14.01      0.62 o 
  -1   1   6        0.11        0.21      0.24 o 
   0   1   6      809.59      791.02      7.88 o 
   1   1   6        0.57       -0.18      0.18 o 
   2   1   6     1773.45     1826.49     17.85 o 
   3   1   6      806.81      966.16      9.76 o 
   4   1   6      115.50      117.55      1.75 o 
   5   1   6      229.87      239.09      3.12 o 
   6   1   6       70.50       72.13      2.06 o 
   7   1   6        0.79        0.63      0.81 o 
   8   1   6       41.32       43.47      2.29 o 
   9   1   6       10.03       10.99      3.04 o 
 -10   2   6        0.62        0.37      1.05 o 
  -9   2   6       47.75       50.16      2.53 o 
  -8   2   6       37.58       26.41      1.49 o 
  -7   2   6      229.36      192.91      3.31 o 
  -6   2   6       10.74        7.47      0.77 o 
  -5   2   6      214.43      212.13      3.62 o 
  -4   2   6     1721.72     1745.74     17.39 o 
  -3   2   6     1224.52     1275.47     13.99 o 
  -2   2   6      543.00      533.77      6.15 o 
  -1   2   6       78.73       93.50      1.29 o 
   0   2   6        0.50        0.93      0.19 o 
   1   2   6     1181.92     1198.10     13.14 o 
   2   2   6      136.84      138.45      1.97 o 
   3   2   6        1.99        4.92      0.37 o 
   4   2   6       43.25       51.68      1.07 o 
   5   2   6      541.68      520.33      6.54 o 
   6   2   6      183.03      169.65      3.37 o 
   7   2   6        5.22        5.25      0.89 o 
   8   2   6       40.79       39.54      2.92 o 
   9   2   6       15.27       17.95      2.32 o 
 -10   3   6        5.66        4.63      1.08 o 
  -9   3   6        0.46       -0.12      0.89 o 
  -8   3   6        9.74        9.09      1.10 o 
  -7   3   6      163.48      152.18      3.87 o 
  -6   3   6       30.99       27.82      1.21 o 
  -5   3   6       93.24      103.37      2.09 o 
  -4   3   6       79.06       95.81      1.88 o 
  -3   3   6       36.97       45.02      1.16 o 
  -2   3   6      476.47      486.91      5.72 o 
  -1   3   6     1969.64     2082.99     20.30 o 
   0   3   6      264.69      255.09      2.85 o 
   1   3   6       61.16       66.35      1.11 o 
   2   3   6       33.56       38.70      1.11 o 
   3   3   6       95.70       84.29      1.28 o 
   4   3   6      225.40      251.44      4.06 o 
   5   3   6      101.41      104.84      2.52 o 
   6   3   6      236.38      240.57      4.32 o 
   7   3   6        1.47        0.20      0.67 o 
   8   3   6        2.14        2.67      1.29 o 
   9   3   6        0.01        1.78      1.45 o 
  -9   4   6        0.78        2.13      0.93 o 
  -8   4   6       48.30       39.07      1.58 o 
  -7   4   6       60.52       59.15      1.80 o 
  -6   4   6       12.25       15.55      1.02 o 
  -5   4   6       70.39       75.58      1.79 o 
  -4   4   6       11.51        8.79      0.70 o 
  -3   4   6      103.96      106.85      1.90 o 
  -2   4   6     2539.94     2717.34     26.49 o 
  -1   4   6     1853.01     2029.59     19.86 o 
   0   4   6     2561.84     2775.02     26.91 o 
   1   4   6       19.24       17.62      1.02 o 
   2   4   6      467.82      475.24      5.63 o 
   3   4   6      261.74      224.76      3.67 o 
   4   4   6      414.15      387.82      5.79 o 
   5   4   6        0.32        1.34      0.67 o 
   6   4   6       31.71       25.39      1.41 o 
   7   4   6       41.55       41.57      2.08 o 
   8   4   6        3.11        4.44      1.26 o 
   9   4   6        5.82        7.79      3.28 o 
  -9   5   6        0.30       -0.19      1.04 o 
  -8   5   6        0.00        1.05      1.15 o 
  -7   5   6       22.94       31.52      1.42 o 
  -6   5   6        0.39       -0.39      0.52 o 
  -5   5   6        6.92        5.21      0.71 o 
  -4   5   6       28.48       30.95      1.16 o 
  -3   5   6      395.52      421.94      5.34 o 
  -2   5   6       12.06        8.27      0.50 o 
  -1   5   6      114.24      122.30      1.76 o 
   0   5   6      143.67      166.86      2.32 o 
   1   5   6       41.69       62.04      1.25 o 
   2   5   6       11.33        9.63      0.55 o 
   3   5   6       11.01       14.24      0.90 o 
   4   5   6        0.00       -0.05      0.49 o 
   5   5   6       42.75       38.86      2.05 o 
   6   5   6       51.79       55.26      3.37 o 
   7   5   6        0.16        0.19      0.93 o 
   8   5   6        0.00        0.18      1.07 o 
   9   5   6       11.19       10.67      2.11 o 
  -9   6   6        1.36       -0.06      1.14 o 
  -8   6   6        0.02       -0.13      0.88 o 
  -7   6   6        0.89        0.11      0.67 o 
  -6   6   6        1.21        1.37      0.63 o 
  -5   6   6       19.97       17.17      1.05 o 
  -4   6   6        7.62        7.40      0.73 o 
  -3   6   6        1.13        0.55      0.46 o 
  -2   6   6      315.29      325.91      4.29 o 
  -1   6   6       21.13       29.08      0.89 o 
   0   6   6      861.91      892.21      9.19 o 
   1   6   6      758.41      828.16     11.20 o 
   2   6   6       18.94       21.17      1.03 o 
   3   6   6        5.25        4.24      0.64 o 
   4   6   6      279.23      271.70      4.58 o 
   5   6   6      112.34      104.59      2.61 o 
   6   6   6       32.11       39.32      2.01 o 
   7   6   6        4.94        6.19      1.27 o 
   8   6   6       29.25       30.32      2.17 o 
  -8   7   6        1.24        2.02      0.95 o 
  -7   7   6       44.63       48.93      2.03 o 
  -6   7   6       13.33       13.49      1.06 o 
  -5   7   6       10.19       14.28      1.01 o 
  -4   7   6        4.37        5.00      0.73 o 
  -3   7   6       15.27       13.77      1.07 o 
  -2   7   6     1067.97     1127.82     12.75 o 
  -1   7   6      296.41      317.52      4.27 o 
   0   7   6      140.37      143.29      2.37 o 
   1   7   6        3.62        5.88      0.77 o 
   2   7   6       19.40       18.18      1.44 o 
   3   7   6        8.81        5.84      0.99 o 
   4   7   6       19.36       18.64      1.23 o 
   5   7   6       43.48       48.62      1.83 o 
   6   7   6       59.03       55.93      2.66 o 
   7   7   6        1.48        0.69      1.63 o 
   8   7   6       15.79       18.82      1.94 o 
  -8   8   6       13.82       12.85      1.70 o 
  -7   8   6        0.38        1.05      0.88 o 
  -6   8   6       42.32       39.11      1.79 o 
  -5   8   6       58.07       62.08      1.81 o 
  -4   8   6      469.09      472.48      6.27 o 
  -3   8   6      509.71      483.99      6.27 o 
  -2   8   6      174.28      166.78      2.81 o 
  -1   8   6      104.89      107.32      2.33 o 
   0   8   6        0.01        0.11      0.47 o 
   1   8   6      114.23      122.76      2.66 o 
   2   8   6       96.79       96.59      3.28 o 
   3   8   6      203.05      199.90      3.79 o 
   4   8   6      159.86      149.72      3.26 o 
   5   8   6       16.49       14.14      1.75 o 
   6   8   6        0.47       -0.55      1.08 o 
   7   8   6        6.07        8.42      1.60 o 
  -7   9   6        2.20        2.12      1.26 o 
  -6   9   6        0.74        1.82      0.91 o 
  -5   9   6        4.82        6.94      1.01 o 
  -4   9   6      138.65      145.39      3.20 o 
  -3   9   6      306.72      302.15      4.47 o 
  -2   9   6       25.37       24.83      1.37 o 
  -1   9   6        1.61        2.11      0.68 o 
   0   9   6       17.67       17.27      0.99 o 
   1   9   6        2.28        4.37      0.82 o 
   2   9   6      208.97      180.62      3.57 o 
   3   9   6       85.68       84.15      2.74 o 
   4   9   6       16.91       18.81      1.63 o 
   5   9   6        4.73        3.22      1.11 o 
   6   9   6       15.56       16.12      1.84 o 
   7   9   6       67.92       78.46      4.78 o 
  -7  10   6        0.13        0.22      1.24 o 
  -6  10   6        0.00       -0.50      1.03 o 
  -5  10   6        2.23        3.20      1.14 o 
  -4  10   6        4.80        7.61      1.05 o 
  -3  10   6       20.90       21.38      1.65 o 
  -2  10   6        0.96        1.34      0.76 o 
  -1  10   6        0.43       -0.58      0.66 o 
   0  10   6      152.80      145.41      3.60 o 
   1  10   6       86.55       75.47      3.19 o 
   2  10   6       48.18       49.23      1.94 o 
   3  10   6        0.03       -0.68      0.71 o 
   4  10   6        6.36        8.49      2.00 o 
   5  10   6       27.19       19.04      1.79 o 
   6  10   6       30.80       35.78      3.16 o 
  -6  11   6        0.45        0.96      1.23 o 
  -5  11   6        4.79        5.58      1.28 o 
  -4  11   6        9.82        7.43      1.34 o 
  -3  11   6       18.70       23.52      2.64 o 
  -2  11   6      101.60      105.96      3.45 o 
  -1  11   6      305.42      303.87      6.05 o 
   0  11   6       39.82       41.92      2.27 o 
   1  11   6       83.67       78.05      2.86 o 
   2  11   6        0.88        0.01      0.78 o 
   3  11   6        7.90        6.00      1.20 o 
   4  11   6       51.24       52.52      2.56 o 
   5  11   6        0.70       -1.04      1.04 o 
  -4  12   6        1.24       -1.18      1.39 o 
  -3  12   6        0.17        1.15      1.10 o 
  -2  12   6       43.83       54.02      3.21 o 
  -1  12   6        3.82        4.88      1.78 o 
   0  12   6       20.61       19.42      1.67 o 
   1  12   6        6.70        6.47      1.17 o 
   2  12   6        3.90        3.04      1.11 o 
   3  12   6       25.77       21.71      2.71 o 
   4  12   6       35.36       36.30      2.98 o 
  -3  13   6        1.32        0.99      1.67 o 
  -2  13   6        4.68        4.18      1.73 o 
  -1  13   6        1.14       -1.10      2.07 o 
   0  13   6        6.39        4.15      3.51 o 
   1  13   6        3.92        4.55      1.96 o 
   2  13   6        2.73        1.56      1.93 o 
 -10   1   7        0.83       -0.45      0.90 o 
  -9   1   7        1.10        1.29      0.89 o 
  -8   1   7       11.84       12.26      1.34 o 
  -7   1   7      102.99       98.68      2.48 o 
  -6   1   7      131.55      127.67      2.41 o 
  -5   1   7        0.78        0.29      0.44 o 
  -4   1   7       25.07       20.64      0.79 o 
  -3   1   7        3.53        2.02      0.38 o 
  -2   1   7      691.18      688.68      7.07 o 
  -1   1   7      134.94      128.00      1.64 o 
   0   1   7       61.80       50.04      0.82 o 
   1   1   7      155.91      155.70      1.86 o 
   2   1   7     2765.89     3025.37     29.29 o 
   3   1   7     1668.42     1772.29     17.46 o 
   4   1   7     1362.61     1380.88     13.88 o 
   5   1   7      131.49      130.59      2.73 o 
   6   1   7        0.26        0.44      0.62 o 
   7   1   7        0.95        0.17      0.83 o 
   8   1   7       38.38       37.47      2.18 o 
   9   1   7        0.44        3.70      2.40 o 
 -10   2   7       11.91       10.06      1.32 o 
  -9   2   7        0.05        0.18      0.91 o 
  -8   2   7        4.11        2.18      0.92 o 
  -7   2   7       70.82       59.87      1.96 o 
  -6   2   7       35.27       32.26      1.40 o 
  -5   2   7       71.75       67.19      1.64 o 
  -4   2   7      516.13      513.56      6.29 o 
  -3   2   7      445.64      425.80      5.21 o 
  -2   2   7      838.75      846.77      8.60 o 
  -1   2   7     1712.43     1754.19     17.16 o 
   0   2   7       95.99      105.51      1.39 o 
   1   2   7       63.47       63.98      1.11 o 
   2   2   7      764.46      834.78      9.38 o 
   3   2   7      456.74      485.94      5.20 o 
   4   2   7       29.43       33.85      1.31 o 
   5   2   7       83.92       91.34      2.69 o 
   6   2   7        4.33        3.45      0.96 o 
   7   2   7       50.45       49.96      2.34 o 
   8   2   7        3.05        3.81      1.28 o 
   9   2   7      102.95      103.30      6.72 o 
 -10   3   7        1.36        6.53      2.23 o 
  -9   3   7        0.00        1.20      0.85 o 
  -8   3   7        1.07        2.56      0.84 o 
  -7   3   7       36.28       31.47      1.38 o 
  -6   3   7      172.65      160.94      2.89 o 
  -5   3   7      494.86      483.43      6.19 o 
  -4   3   7       16.59       18.17      0.90 o 
  -3   3   7       50.29       45.83      1.22 o 
  -2   3   7       67.38       60.43      1.10 o 
  -1   3   7      775.47      852.36      8.63 o 
   0   3   7       76.58       77.73      1.15 o 
   1   3   7       19.76       25.87      0.89 o 
   2   3   7        0.34       -0.26      0.34 o 
   3   3   7       65.15       48.70      1.35 o 
   4   3   7      184.13      179.24      3.80 o 
   5   3   7      239.09      225.59      3.98 o 
   6   3   7       49.52       47.41      1.76 o 
   7   3   7        0.11        1.09      0.74 o 
   8   3   7       16.34       18.85      2.20 o 
   9   3   7        0.23        0.59      1.42 o 
  -9   4   7        7.28        9.26      1.22 o 
  -8   4   7       10.00        9.17      0.99 o 
  -7   4   7       98.01       93.20      2.24 o 
  -6   4   7       27.18       31.71      1.34 o 
  -5   4   7      360.73      378.60      5.33 o 
  -4   4   7      229.46      226.96      3.37 o 
  -3   4   7      108.39      112.95      2.01 o 
  -2   4   7      179.24      194.30      2.45 o 
  -1   4   7      276.22      294.93      3.37 o 
   0   4   7     1119.15     1194.50     11.90 o 
   1   4   7      208.30      215.65      2.85 o 
   2   4   7        4.83        5.73      0.74 o 
   3   4   7      237.62      225.45      3.71 o 
   4   4   7       32.12       29.93      1.30 o 
   5   4   7      674.35      629.72      8.93 o 
   6   4   7       49.12       47.88      2.19 o 
   7   4   7        0.06        1.69      0.81 o 
   8   4   7       20.19       25.17      2.59 o 
   9   4   7        2.55        2.94      1.72 o 
  -9   5   7       27.33       28.72      2.04 o 
  -8   5   7        1.06        0.08      0.75 o 
  -7   5   7        7.82        5.26      0.86 o 
  -6   5   7        0.78        0.26      0.59 o 
  -5   5   7        9.27        9.11      0.92 o 
  -4   5   7       32.83       29.24      1.59 o 
  -3   5   7       23.21       16.89      0.87 o 
  -2   5   7      155.80      156.69      2.14 o 
  -1   5   7      475.66      510.36      6.05 o 
   0   5   7       24.86       19.17      0.64 o 
   1   5   7      322.66      328.05      4.16 o 
   2   5   7       51.52       54.81      1.52 o 
   3   5   7      187.55      176.24      5.03 o 
   4   5   7        8.72       11.76      0.96 o 
   5   5   7       77.83       81.53      2.25 o 
   6   5   7        3.80        3.29      0.83 o 
   7   5   7        0.00       -0.86      0.86 o 
   8   5   7       16.41       15.08      3.28 o 
  -9   6   7        0.95        1.33      0.99 o 
  -8   6   7        3.59        2.82      0.97 o 
  -7   6   7        1.43        1.18      0.72 o 
  -6   6   7       31.63       29.65      1.33 o 
  -5   6   7        1.74        1.32      0.63 o 
  -4   6   7      713.57      709.90      8.60 o 
  -3   6   7      448.10      441.13      5.65 o 
  -2   6   7      234.19      269.91      3.73 o 
  -1   6   7       22.76       23.44      0.81 o 
   0   6   7       60.00       58.15      1.49 o 
   1   6   7       23.31       37.55      1.34 o 
   2   6   7       17.24       17.68      1.01 o 
   3   6   7       41.09       41.92      1.46 o 
   4   6   7      344.43      338.56      7.20 o 
   5   6   7      160.71      152.09      3.30 o 
   6   6   7        3.56        1.02      1.04 o 
   7   6   7        2.10        2.57      1.09 o 
   8   6   7        4.11        5.83      1.38 o 
  -8   7   7        6.17        8.00      1.24 o 
  -7   7   7       19.17       18.30      1.87 o 
  -6   7   7        0.20        1.42      0.71 o 
  -5   7   7       16.37       19.15      1.41 o 
  -4   7   7      177.56      176.24      3.04 o 
  -3   7   7        4.42        3.92      0.66 o 
  -2   7   7      105.64      112.76      2.11 o 
  -1   7   7       16.57       23.74      1.00 o 
   0   7   7        0.23        0.26      0.42 o 
   1   7   7        1.79        2.13      0.67 o 
   2   7   7       30.52       30.89      1.30 o 
   3   7   7      171.18      166.66      3.29 o 
   4   7   7        8.81        7.16      0.92 o 
   5   7   7      172.60      159.48      3.99 o 
   6   7   7        1.61        2.33      1.09 o 
   7   7   7       10.92       10.17      1.49 o 
   8   7   7        9.51       11.03      1.68 o 
  -8   8   7       28.00       25.88      2.62 o 
  -7   8   7        3.90        2.95      0.99 o 
  -6   8   7        3.10        2.50      0.92 o 
  -5   8   7       48.03       53.79      1.72 o 
  -4   8   7       48.09       53.02      1.67 o 
  -3   8   7      103.07       96.47      2.11 o 
  -2   8   7       71.70       61.94      2.17 o 
  -1   8   7       59.00       54.74      2.01 o 
   0   8   7        0.12        0.72      0.49 o 
   1   8   7       13.83       11.39      1.16 o 
   2   8   7       39.79       29.41      1.36 o 
   3   8   7       30.90       34.39      1.76 o 
   4   8   7       15.20       18.89      1.41 o 
   5   8   7        9.72       11.22      1.39 o 
   6   8   7        0.84        1.39      1.10 o 
   7   8   7       25.42       20.65      2.26 o 
  -7   9   7        0.85        3.44      1.09 o 
  -6   9   7       19.55       23.23      1.60 o 
  -5   9   7        1.39       -0.76      0.76 o 
  -4   9   7       44.46       48.34      1.88 o 
  -3   9   7      101.58       95.74      2.90 o 
  -2   9   7        6.75        6.32      0.94 o 
  -1   9   7        2.45        0.13      0.42 o 
   0   9   7       16.16       14.82      1.24 o 
   1   9   7        3.40        4.14      0.97 o 
   2   9   7       98.41       86.98      3.55 o 
   3   9   7       73.75       74.88      2.63 o 
   4   9   7        2.37        4.70      1.10 o 
   5   9   7       26.26       20.27      1.79 o 
   6   9   7       16.23       16.43      1.76 o 
   7   9   7        4.62        4.03      1.63 o 
  -7  10   7        0.62        1.71      1.31 o 
  -6  10   7        1.95       -0.46      1.05 o 
  -5  10   7        5.12        5.75      1.03 o 
  -4  10   7       25.16       19.11      1.67 o 
  -3  10   7       39.56       30.60      2.56 o 
  -2  10   7       81.69       95.84      2.66 o 
  -1  10   7       40.51       40.23      2.37 o 
   0  10   7        4.86        3.48      0.93 o 
   1  10   7       60.00       55.55      1.93 o 
   2  10   7      102.83       95.47      3.80 o 
   3  10   7        8.72       10.77      1.58 o 
   4  10   7       37.31       43.00      2.29 o 
   5  10   7        4.16        6.93      1.86 o 
   6  10   7        1.47        3.25      1.34 o 
  -6  11   7       20.62       19.73      4.11 o 
  -5  11   7       65.04       68.46      2.86 o 
  -4  11   7       31.21       23.02      1.88 o 
  -3  11   7       22.64       23.15      4.37 o 
  -2  11   7        0.56       -0.01      1.20 o 
  -1  11   7        6.93        6.61      1.15 o 
   0  11   7        0.05        0.25      0.84 o 
   1  11   7       39.49       32.76      2.75 o 
   2  11   7       14.04       13.74      1.41 o 
   3  11   7       24.48       27.80      3.26 o 
   4  11   7       22.13       18.94      1.83 o 
   5  11   7        8.84       10.43      1.60 o 
  -4  12   7        0.17       -0.99      1.37 o 
  -3  12   7        4.26        1.17      1.72 o 
  -2  12   7        1.91        1.06      1.36 o 
  -1  12   7       17.26       14.91      2.04 o 
   0  12   7        6.04        8.21      1.25 o 
   1  12   7        0.11       -0.21      1.14 o 
   2  12   7        2.10        0.65      1.28 o 
   3  12   7        1.79        0.24      1.08 o 
   4  12   7        0.83        1.76      1.16 o 
  -2  13   7       17.71       21.98      2.54 o 
  -1  13   7       39.11       40.39      3.32 o 
   0  13   7       70.73       76.78      3.75 o 
   1  13   7       21.36       23.49      2.17 o 
   2  13   7        0.00        0.07      1.20 o 
 -10   0   8       21.04       22.47      3.99 o 
  -9   0   8       20.82       19.49      2.75 o 
  -8   0   8      155.48      125.62      4.26 o 
  -7   0   8        6.54        4.03      2.33 o 
  -6   0   8       21.41       19.77      1.69 o 
  -5   0   8       26.20       30.04      1.48 o 
  -4   0   8        0.46        0.42      0.57 o 
  -3   0   8        2.20        2.66      0.64 o 
  -2   0   8      637.92      668.59      9.80 o 
  -1   0   8      201.17      226.89      3.72 o 
   0   0   8       45.30       27.91      1.63 o 
   1   0   8      292.68      331.68     14.09 o 
   2   0   8     8519.31     8869.17    143.40 o 
   3   0   8       15.67       15.11      0.80 o 
   4   0   8      356.35      380.71     11.31 o 
   5   0   8       20.69       16.91      3.76 o 
   6   0   8       28.72       25.60      2.95 o 
   7   0   8       60.43       69.23      4.75 o 
   8   0   8       71.34       85.56      5.72 o 
   9   0   8      250.50      301.53     12.33 o 
 -10   1   8        4.46        5.61      1.23 o 
  -9   1   8        1.79        0.57      1.09 o 
  -8   1   8        6.57        6.20      0.96 o 
  -7   1   8       60.92       56.12      1.91 o 
  -6   1   8       25.48       33.26      1.27 o 
  -5   1   8        3.37        4.70      0.61 o 
  -4   1   8      614.32      622.11      6.70 o 
  -3   1   8     1185.59     1275.94     12.80 o 
  -2   1   8      303.48      306.21      3.79 o 
  -1   1   8        7.19       13.52      0.49 o 
   0   1   8      122.49      109.60      1.94 o 
   1   1   8      158.88      162.37      1.95 o 
   2   1   8     5030.52     5365.13     51.59 o 
   3   1   8      487.06      499.57      5.77 o 
   4   1   8      106.99      115.28      2.02 o 
   5   1   8        0.43        0.25      0.43 o 
   6   1   8        4.54        4.90      0.99 o 
   7   1   8       57.77       59.39      2.94 o 
   8   1   8        2.75        4.60      2.16 o 
   9   1   8        1.61       -0.09      1.59 o 
 -10   2   8        2.10        2.54      1.07 o 
  -9   2   8        7.22        9.12      1.51 o 
  -8   2   8       13.59        7.73      1.04 o 
  -7   2   8       64.53       69.66      2.14 o 
  -6   2   8      122.44      122.06      2.41 o 
  -5   2   8      445.55      437.15      5.68 o 
  -4   2   8      670.99      669.40      7.94 o 
  -3   2   8       12.73       21.55      1.49 o 
  -2   2   8      952.63      953.74      9.66 o 
  -1   2   8      176.76      187.84      2.29 o 
   0   2   8      143.89      144.63      1.83 o 
   1   2   8        5.23        3.14      0.41 o 
   2   2   8      577.22      609.58      7.05 o 
   3   2   8        2.48        3.35      0.39 o 
   4   2   8      538.98      531.36      6.53 o 
   5   2   8       33.20       31.93      1.68 o 
   6   2   8        4.60        8.04      0.92 o 
   7   2   8       24.53       27.91      1.90 o 
   8   2   8        4.47        3.77      1.19 o 
   9   2   8       11.67       11.30      3.28 o 
 -10   3   8       32.57       26.32      2.10 o 
  -9   3   8       66.86       67.04      2.36 o 
  -8   3   8        7.91        5.80      0.97 o 
  -7   3   8       67.55       69.87      2.01 o 
  -6   3   8       14.68       13.44      0.98 o 
  -5   3   8       14.87       14.55      0.95 o 
  -4   3   8       48.62       44.33      1.38 o 
  -3   3   8      683.13      712.87      8.28 o 
  -2   3   8       43.03       39.90      0.85 o 
  -1   3   8      784.08      871.46      8.85 o 
   0   3   8       88.42       93.08      1.34 o 
   1   3   8        0.00        0.16      0.20 o 
   2   3   8      148.04      148.04      2.59 o 
   3   3   8        0.29        0.15      0.39 o 
   4   3   8       13.73       12.28      0.88 o 
   5   3   8      255.24      252.51      5.84 o 
   6   3   8       86.60       88.39      2.97 o 
   7   3   8        3.82        2.08      1.00 o 
   8   3   8        7.07        7.53      1.41 o 
   9   3   8        5.85        5.57      1.89 o 
  -9   4   8       38.66       48.23      2.08 o 
  -8   4   8        0.31        0.45      0.77 o 
  -7   4   8        7.99        6.01      0.86 o 
  -6   4   8        0.63        1.63      0.64 o 
  -5   4   8      457.94      466.91      6.44 o 
  -4   4   8      644.07      652.96      7.87 o 
  -3   4   8        0.10        0.97      0.74 o 
  -2   4   8      117.25      112.91      1.92 o 
  -1   4   8     1465.98     1598.66     15.82 o 
   0   4   8        3.06        0.24      0.26 o 
   1   4   8       18.40       30.75      0.83 o 
   2   4   8       49.45       43.26      1.29 o 
   3   4   8      435.44      419.24      6.09 o 
   4   4   8       36.73       38.33      1.43 o 
   5   4   8      744.81      730.19     10.17 o 
   6   4   8      142.94      138.08      3.13 o 
   7   4   8        4.99        5.01      0.98 o 
   8   4   8       52.01       46.32      3.12 o 
   9   4   8        1.99        1.22      2.38 o 
  -9   5   8        4.78        7.49      1.17 o 
  -8   5   8        0.20       -0.04      0.72 o 
  -7   5   8        6.01        6.50      0.90 o 
  -6   5   8       15.84       13.57      1.02 o 
  -5   5   8        3.15        3.56      0.70 o 
  -4   5   8      117.69      108.99      2.27 o 
  -3   5   8       76.43       80.46      1.71 o 
  -2   5   8       71.82       82.24      1.63 o 
  -1   5   8      539.09      531.66      5.74 o 
   0   5   8      181.53      209.89      2.91 o 
   1   5   8      243.10      269.02      4.18 o 
   2   5   8        1.47        0.99      0.46 o 
   3   5   8       11.29        8.85      0.81 o 
   4   5   8       32.93       34.01      1.49 o 
   5   5   8      292.08      291.37      5.02 o 
   6   5   8       41.08       43.13      1.81 o 
   7   5   8       39.57       42.67      3.30 o 
   8   5   8        1.43        2.92      2.44 o 
  -9   6   8        3.97        1.68      1.61 o 
  -8   6   8        0.52        0.43      0.80 o 
  -7   6   8        0.92        0.82      0.71 o 
  -6   6   8       24.24       24.91      1.30 o 
  -5   6   8       35.22       37.05      1.40 o 
  -4   6   8      205.07      215.96      3.45 o 
  -3   6   8        0.01        0.35      0.50 o 
  -2   6   8      151.65      153.92      2.49 o 
  -1   6   8       22.86       21.48      0.84 o 
   0   6   8       84.58       81.70      1.61 o 
   1   6   8       11.29       11.96      0.85 o 
   2   6   8       97.48      106.01      2.33 o 
   3   6   8      107.74      103.58      2.41 o 
   4   6   8      921.00      916.21     12.37 o 
   5   6   8      234.75      242.29      4.49 o 
   6   6   8      201.02      212.69      4.28 o 
   7   6   8      181.91      187.80      4.78 o 
   8   6   8        1.72        3.23      1.38 o 
  -8   7   8        0.00       -0.56      0.88 o 
  -7   7   8        2.54        1.94      0.78 o 
  -6   7   8        8.67        7.04      0.90 o 
  -5   7   8       77.53       83.30      2.06 o 
  -4   7   8       15.56       15.00      1.02 o 
  -3   7   8      169.05      169.40      2.87 o 
  -2   7   8       11.79       12.40      0.80 o 
  -1   7   8        4.77        5.18      0.67 o 
   0   7   8      398.87      395.78      6.31 o 
   1   7   8       13.51       11.96      1.11 o 
   2   7   8       57.82       50.00      1.90 o 
   3   7   8        0.90        2.14      0.70 o 
   4   7   8       49.65       40.83      1.70 o 
   5   7   8       85.71       89.60      2.56 o 
   6   7   8        1.77        1.66      1.01 o 
   7   7   8       27.08       24.53      2.02 o 
  -8   8   8        0.12        0.73      0.99 o 
  -7   8   8        2.82        5.07      1.06 o 
  -6   8   8       22.80       20.11      1.31 o 
  -5   8   8        8.12        9.55      0.96 o 
  -4   8   8      430.71      407.50      5.87 o 
  -3   8   8      141.69      142.88      2.66 o 
  -2   8   8        2.52        3.32      1.42 o 
  -1   8   8        8.50       12.14      0.94 o 
   0   8   8        8.84        4.13      0.73 o 
   1   8   8        0.26        0.36      0.59 o 
   2   8   8        4.42        6.73      1.00 o 
   3   8   8      161.50      167.12      3.44 o 
   4   8   8       13.79       12.83      1.18 o 
   5   8   8        2.37        0.80      0.92 o 
   6   8   8        1.21        0.96      1.16 o 
   7   8   8       37.26       36.10      2.35 o 
  -7   9   8       27.83       36.85      2.00 o 
  -6   9   8       18.73       19.68      1.52 o 
  -5   9   8        0.37        0.56      0.80 o 
  -4   9   8        0.63        0.47      0.65 o 
  -3   9   8      232.90      228.31      4.14 o 
  -2   9   8        6.37        8.69      0.95 o 
  -1   9   8        9.02        3.06      1.00 o 
   0   9   8       57.27       48.66      1.98 o 
   1   9   8       67.36       69.31      2.06 o 
   2   9   8       55.56       55.32      1.95 o 
   3   9   8      397.74      370.61      6.12 o 
   4   9   8      208.74      212.88      4.30 o 
   5   9   8        0.19        2.36      1.05 o 
   6   9   8        0.02        2.67      1.68 o 
  -6  10   8        6.05        5.34      1.14 o 
  -5  10   8       17.82       16.73      1.68 o 
  -4  10   8       36.79       29.93      2.71 o 
  -3  10   8      138.28      138.95      3.87 o 
  -2  10   8       41.71       55.86      1.95 o 
  -1  10   8       15.58       14.86      2.02 o 
   0  10   8       18.36       14.06      1.35 o 
   1  10   8        2.41        1.22      0.91 o 
   2  10   8        0.09        0.56      0.92 o 
   3  10   8        0.34        0.56      0.85 o 
   4  10   8       20.74       20.13      1.79 o 
   5  10   8       35.52       43.02      2.50 o 
   6  10   8        6.33       14.73      2.26 o 
  -5  11   8       17.09       20.52      2.06 o 
  -4  11   8        0.60        1.73      1.06 o 
  -3  11   8        1.81        0.95      0.99 o 
  -2  11   8        1.24        3.06      1.06 o 
  -1  11   8       51.23       55.87      2.33 o 
   0  11   8       16.26       22.77      1.64 o 
   1  11   8        1.20        0.08      1.35 o 
   2  11   8        0.68        1.49      0.87 o 
   3  11   8        2.16        3.56      1.09 o 
   4  11   8        1.85        2.27      1.13 o 
   5  11   8       41.64       45.11      4.06 o 
  -4  12   8       21.06       24.76      2.04 o 
  -3  12   8       75.65       66.35      3.56 o 
  -2  12   8       12.63       15.14      3.12 o 
  -1  12   8       44.62       44.34      3.01 o 
   0  12   8       59.71       68.84      3.07 o 
   1  12   8       23.94       21.57      2.23 o 
   2  12   8        2.89        4.36      1.18 o 
   3  12   8        0.00       -0.01      1.59 o 
  -2  13   8        1.66       -0.08      1.36 o 
  -1  13   8        0.02       -1.30      1.30 o 
   0  13   8        3.90        5.08      1.63 o 
   1  13   8       21.61       26.76      2.02 o 
 -10   1   9        4.67        3.68      1.68 o 
  -9   1   9        4.17        2.54      1.27 o 
  -8   1   9        0.76        1.08      0.78 o 
  -7   1   9        0.12       -0.59      0.59 o 
  -6   1   9       23.57       18.56      1.38 o 
  -5   1   9       80.32       69.03      2.06 o 
  -4   1   9       36.00       33.95      0.98 o 
  -3   1   9      724.21      721.14      7.56 o 
  -2   1   9      228.70      227.23      2.75 o 
  -1   1   9      564.44      577.12      6.03 o 
   0   1   9     1405.69     1465.59     14.43 o 
   1   1   9      949.32      968.14      9.71 o 
   2   1   9       49.00       54.05      0.93 o 
   3   1   9      167.33      177.14      2.58 o 
   4   1   9        9.53       10.18      0.66 o 
   5   1   9       12.66       16.41      2.21 o 
   6   1   9      318.72      303.54      6.16 o 
   7   1   9        0.20        1.21      0.96 o 
   8   1   9        1.56        2.14      1.41 o 
   9   1   9        0.02       -0.28      1.75 o 
 -10   2   9        2.45        1.40      1.52 o 
  -9   2   9       24.58       19.09      1.53 o 
  -8   2   9       31.82       20.86      1.47 o 
  -7   2   9        0.01        0.64      0.68 o 
  -6   2   9       80.50       86.25      2.02 o 
  -5   2   9       19.44       19.30      1.03 o 
  -4   2   9      104.07      111.57      2.08 o 
  -3   2   9     1173.64     1174.53     11.89 o 
  -2   2   9       21.53       11.54      0.53 o 
  -1   2   9      367.58      423.23      4.59 o 
   0   2   9        0.86        2.18      0.28 o 
   1   2   9      187.17      205.65      2.75 o 
   2   2   9        0.84        1.00      0.28 o 
   3   2   9        2.26        2.02      0.37 o 
   4   2   9      188.55      185.25      3.28 o 
   5   2   9       12.29        7.69      0.82 o 
   6   2   9      286.71      282.55      5.92 o 
   7   2   9       20.95       20.67      1.73 o 
   8   2   9       40.93       45.32      2.51 o 
   9   2   9       26.22       29.05      4.22 o 
  -9   3   9       31.01       32.29      2.24 o 
  -8   3   9        0.33        0.15      0.72 o 
  -7   3   9       10.90       12.76      1.03 o 
  -6   3   9        1.32        0.12      0.62 o 
  -5   3   9       13.89       11.23      0.88 o 
  -4   3   9      503.79      515.61      6.42 o 
  -3   3   9        2.71        4.29      0.53 o 
  -2   3   9      503.80      530.93      5.71 o 
  -1   3   9     2613.90     2759.30     29.42 o 
   0   3   9      538.05      542.38      5.72 o 
   1   3   9      262.86      305.46      3.86 o 
   2   3   9      134.63      148.72      2.66 o 
   3   3   9       18.30       15.40      0.90 o 
   4   3   9       15.03       15.00      0.98 o 
   5   3   9      112.59      108.04      2.55 o 
   6   3   9       66.50       60.39      2.01 o 
   7   3   9       71.62       76.42      4.18 o 
   8   3   9       10.52        9.94      1.54 o 
   9   3   9       20.96       28.41      4.46 o 
  -9   4   9       11.83        9.67      1.26 o 
  -8   4   9        3.86        4.43      1.25 o 
  -7   4   9       27.42       26.31      1.32 o 
  -6   4   9        4.30        3.61      0.74 o 
  -5   4   9      110.49      107.72      2.25 o 
  -4   4   9      448.04      428.65      5.56 o 
  -3   4   9      415.65      444.07      5.59 o 
  -2   4   9      130.54      144.36      2.01 o 
  -1   4   9       11.65        9.01      0.49 o 
   0   4   9       21.02       17.49      0.59 o 
   1   4   9      196.58      180.35      3.05 o 
   2   4   9       83.38       86.22      2.19 o 
   3   4   9       59.06       59.62      1.69 o 
   4   4   9        1.05        1.05      0.58 o 
   5   4   9      548.70      540.50      7.97 o 
   6   4   9       23.50       20.66      1.36 o 
   7   4   9       49.12       44.91      2.36 o 
   8   4   9        0.72        1.54      1.34 o 
  -9   5   9       28.17       25.13      1.88 o 
  -8   5   9        0.88       -0.68      0.68 o 
  -7   5   9        5.04        4.39      0.83 o 
  -6   5   9       17.61       14.40      1.05 o 
  -5   5   9      162.09      164.71      2.94 o 
  -4   5   9        4.77        5.98      0.72 o 
  -3   5   9      348.51      374.90      4.93 o 
  -2   5   9      878.19      870.94      9.97 o 
  -1   5   9       17.98       31.12      0.84 o 
   0   5   9       81.30       76.52      1.47 o 
   1   5   9      275.45      242.23      3.90 o 
   2   5   9       20.32       21.31      1.05 o 
   3   5   9      194.10      202.72      3.63 o 
   4   5   9      368.79      367.66      5.80 o 
   5   5   9       28.55       25.73      2.23 o 
   6   5   9       19.69       27.47      2.65 o 
   7   5   9       24.89       27.43      1.71 o 
   8   5   9        9.52        6.58      1.82 o 
  -9   6   9       23.68       22.54      1.97 o 
  -8   6   9        0.21        0.24      0.77 o 
  -7   6   9        4.87        6.96      1.11 o 
  -6   6   9       81.46       89.32      2.19 o 
  -5   6   9      112.55      109.63      2.34 o 
  -4   6   9      602.20      597.53      7.48 o 
  -3   6   9        0.68        1.21      0.51 o 
  -2   6   9       88.72      106.02      1.97 o 
  -1   6   9       75.92       79.41      1.86 o 
   0   6   9       25.29       27.23      1.13 o 
   1   6   9       32.29       35.23      1.31 o 
   2   6   9       49.99       47.53      1.54 o 
   3   6   9       69.18       73.51      2.05 o 
   4   6   9      118.28      112.13      2.72 o 
   5   6   9      240.03      233.08      4.40 o 
   6   6   9      128.55      129.88      3.23 o 
   7   6   9        4.69        3.54      1.67 o 
   8   6   9        0.25        1.71      1.58 o 
  -8   7   9        2.04        2.29      1.04 o 
  -7   7   9        4.18        5.36      0.94 o 
  -6   7   9       82.11       82.49      2.16 o 
  -5   7   9       18.89       18.68      1.16 o 
  -4   7   9       19.14       19.42      1.13 o 
  -3   7   9      188.73      214.02      3.38 o 
  -2   7   9      267.70      284.83      6.48 o 
  -1   7   9      215.31      235.86      5.84 o 
   0   7   9       27.18       27.86      2.34 o 
   1   7   9       63.58       56.24      1.71 o 
   2   7   9       29.73       24.34      1.33 o 
   3   7   9      635.39      592.19      8.54 o 
   4   7   9       19.54       20.29      1.36 o 
   5   7   9       11.07       12.11      1.56 o 
   6   7   9       97.82       97.35      4.44 o 
   7   7   9       15.18       14.18      2.74 o 
  -8   8   9        8.84        9.08      1.34 o 
  -7   8   9        0.61        1.21      0.90 o 
  -6   8   9        3.10        3.60      0.82 o 
  -5   8   9       30.08       29.16      1.80 o 
  -4   8   9        3.46        3.04      0.73 o 
  -3   8   9       37.14       43.14      1.67 o 
  -2   8   9        1.79        1.87      0.68 o 
  -1   8   9       12.59       12.64      1.18 o 
   0   8   9       35.70       26.41      2.64 o 
   1   8   9        0.04        0.57      0.59 o 
   2   8   9       86.62       78.20      2.17 o 
   3   8   9       25.25       21.87      1.38 o 
   4   8   9       40.53       34.30      1.73 o 
   5   8   9       91.37       86.69      2.61 o 
   6   8   9        0.05        1.20      1.07 o 
   7   8   9        0.02       -0.05      1.09 o 
  -7   9   9       15.01       19.68      1.64 o 
  -6   9   9        0.77        1.72      0.94 o 
  -5   9   9       12.83       10.38      1.44 o 
  -4   9   9        7.53        8.63      1.05 o 
  -3   9   9      179.28      179.26      3.56 o 
  -2   9   9        8.68        8.11      0.92 o 
  -1   9   9      215.06      189.49      4.84 o 
   0   9   9      158.66      133.48      3.40 o 
   1   9   9        4.65        6.92      0.90 o 
   2   9   9       51.10       44.29      2.38 o 
   3   9   9       11.95       14.49      1.27 o 
   4   9   9        0.49        0.05      1.06 o 
   5   9   9       10.38       13.28      2.61 o 
   6   9   9        0.07       -0.25      1.55 o 
  -6  10   9        0.67       -0.33      1.06 o 
  -5  10   9        8.59        9.89      1.43 o 
  -4  10   9       50.84       57.74      2.46 o 
  -3  10   9       78.33       79.23      2.54 o 
  -2  10   9       37.80       36.69      1.95 o 
  -1  10   9       78.51       73.80      2.61 o 
   0  10   9        0.36        0.83      1.27 o 
   1  10   9        5.59        2.06      0.91 o 
   2  10   9       25.80       28.69      3.07 o 
   3  10   9       50.08       47.37      1.99 o 
   4  10   9       23.25       23.35      2.69 o 
   5  10   9        0.51       -0.15      1.52 o 
  -5  11   9        1.11        1.87      1.17 o 
  -4  11   9        9.15        3.58      1.21 o 
  -3  11   9       61.45       58.53      2.54 o 
  -2  11   9       31.63       21.66      1.72 o 
  -1  11   9        1.91        1.95      0.96 o 
   0  11   9        0.76        0.44      0.83 o 
   1  11   9        4.89        2.12      0.94 o 
   2  11   9        1.11        2.12      0.96 o 
   3  11   9      115.91       99.52      4.05 o 
   4  11   9       21.05       18.68      1.85 o 
  -4  12   9       62.50       55.77      7.52 o 
  -3  12   9       15.02        9.76      2.48 o 
  -2  12   9        0.17        0.07      1.40 o 
  -1  12   9        4.18        0.99      1.01 o 
   0  12   9        8.55        6.01      1.28 o 
   1  12   9        0.27       -0.94      0.94 o 
   2  12   9        1.88        1.19      1.03 o 
   3  12   9        0.04        0.24      1.17 o 
  -1  13   9       22.55       25.42      2.72 o 
   0  13   9       10.28       13.26      1.62 o 
 -10   0  10        5.88        8.03      2.22 o 
  -9   0  10       13.85       11.51      2.77 o 
  -8   0  10       63.83       62.40      3.07 o 
  -7   0  10        4.07        2.51      1.67 o 
  -6   0  10       76.22       77.42      6.09 o 
  -5   0  10        0.17       -0.63      0.63 o 
  -4   0  10      334.65      343.08      5.82 o 
  -3   0  10       24.46       17.07      1.05 o 
  -2   0  10     1600.65     1725.49     24.15 o 
  -1   0  10        0.01       -0.29      1.03 o 
   0   0  10     2760.73     2815.01     38.61 o 
   1   0  10     1224.83     1237.12     47.55 o 
   2   0  10      175.61      169.24      3.00 o 
   3   0  10       88.86       87.56      1.98 o 
   4   0  10        7.04        6.35      0.97 o 
   5   0  10       23.44       36.26      3.66 o 
   6   0  10        3.56        2.85      1.72 o 
   7   0  10        4.05        5.87      2.21 o 
   8   0  10        4.25        3.70      2.13 o 
   9   0  10        1.66        7.33      2.95 o 
 -10   1  10       11.35       11.40      1.41 o 
  -9   1  10        0.36        2.57      1.29 o 
  -8   1  10        4.54        4.78      1.09 o 
  -7   1  10       11.00       11.09      1.25 o 
  -6   1  10       54.50       58.47      2.61 o 
  -5   1  10       26.14       26.53      1.14 o 
  -4   1  10       64.63       67.91      1.57 o 
  -3   1  10      260.86      269.10      3.58 o 
  -2   1  10      420.49      453.56      4.97 o 
  -1   1  10       18.53       21.04      0.73 o 
   0   1  10     2315.43     2463.59     23.97 o 
   1   1  10       26.44       21.56      1.08 o 
   2   1  10        0.01        0.60      0.32 o 
   3   1  10      282.68      304.91      4.00 o 
   4   1  10      108.66      107.76      2.13 o 
   5   1  10        0.43       -0.61      0.61 o 
   6   1  10       36.48       41.80      2.95 o 
   7   1  10       80.64       90.22      4.05 o 
   8   1  10       44.96       54.76      6.03 o 
   9   1  10       31.55       37.28      3.38 o 
  -9   2  10       36.52       33.61      1.82 o 
  -8   2  10       10.55        9.41      1.10 o 
  -7   2  10       57.84       51.58      2.42 o 
  -6   2  10        2.80        1.53      0.93 o 
  -5   2  10       82.39       79.36      1.92 o 
  -4   2  10      655.30      620.97      7.50 o 
  -3   2  10        2.30        1.27      0.33 o 
  -2   2  10      221.22      223.02      2.77 o 
  -1   2  10        3.34        1.70      0.32 o 
   0   2  10       45.98       53.86      0.99 o 
   1   2  10      486.35      521.10      5.51 o 
   2   2  10      177.64      189.75      2.68 o 
   3   2  10       84.59       90.30      1.96 o 
   4   2  10       51.92       58.37      1.91 o 
   5   2  10       28.09       21.58      1.50 o 
   6   2  10      108.79       86.98      3.11 o 
   7   2  10        3.64        6.07      1.21 o 
   8   2  10        0.10        2.74      1.58 o 
  -9   3  10        4.62        5.37      1.10 o 
  -8   3  10        0.08       -0.68      0.71 o 
  -7   3  10       19.12       19.59      1.34 o 
  -6   3  10       21.58       19.27      1.14 o 
  -5   3  10      286.87      280.23      4.13 o 
  -4   3  10       62.50       56.21      2.09 o 
  -3   3  10      219.70      229.16      3.30 o 
  -2   3  10      258.31      242.51      2.99 o 
  -1   3  10      143.35      160.38      2.14 o 
   0   3  10        0.91        1.68      0.37 o 
   1   3  10      480.42      470.13      5.66 o 
   2   3  10      440.01      462.78      6.47 o 
   3   3  10      188.27      178.87      3.34 o 
   4   3  10      488.94      472.18      6.88 o 
   5   3  10       10.53        5.50      1.31 o 
   6   3  10        7.15       10.35      1.34 o 
   7   3  10       26.01       19.59      1.81 o 
   8   3  10       51.02       48.80      2.70 o 
  -9   4  10       20.66       23.69      1.94 o 
  -8   4  10        2.56        1.68      0.85 o 
  -7   4  10        3.79        4.06      0.82 o 
  -6   4  10       22.76       17.29      1.11 o 
  -5   4  10        0.00       -0.57      0.57 o 
  -4   4  10       15.42       14.14      0.98 o 
  -3   4  10        0.08        1.16      0.48 o 
  -2   4  10       19.67       27.70      1.17 o 
  -1   4  10        9.26       11.43      0.57 o 
   0   4  10      216.18      225.58      2.75 o 
   1   4  10       68.33       61.91      1.59 o 
   2   4  10       24.30       29.94      1.78 o 
   3   4  10       18.10       16.56      1.04 o 
   4   4  10      139.56      148.38      3.02 o 
   5   4  10      618.55      614.06      8.88 o 
   6   4  10      178.83      169.56      3.62 o 
   7   4  10        0.07       -0.15      0.96 o 
   8   4  10        3.84        3.53      1.51 o 
  -9   5  10        4.28        3.95      1.09 o 
  -8   5  10        1.06        0.68      0.83 o 
  -7   5  10       10.59       11.13      1.53 o 
  -6   5  10       36.67       38.00      2.01 o 
  -5   5  10        0.00        0.32      0.62 o 
  -4   5  10       63.57       61.95      1.67 o 
  -3   5  10        3.08        2.68      0.52 o 
  -2   5  10        4.73        3.31      0.50 o 
  -1   5  10       31.20       36.57      0.92 o 
   0   5  10       11.46        7.78      0.70 o 
   1   5  10       24.62       21.40      1.06 o 
   2   5  10       38.20       32.69      1.29 o 
   3   5  10        9.55        8.82      1.06 o 
   4   5  10      370.47      367.46      5.86 o 
   5   5  10        1.17        1.45      0.77 o 
   6   5  10       19.21       16.12      1.32 o 
   7   5  10        0.08       -0.85      1.01 o 
   8   5  10        4.24        4.45      1.68 o 
  -8   6  10        0.65        0.37      0.78 o 
  -7   6  10        0.43       -0.11      0.70 o 
  -6   6  10       26.19       23.32      1.62 o 
  -5   6  10       42.38       43.98      1.61 o 
  -4   6  10      453.11      436.21      5.83 o 
  -3   6  10       23.93       24.50      1.37 o 
  -2   6  10       39.06       42.28      1.23 o 
  -1   6  10       59.05       63.14      1.64 o 
   0   6  10       25.08       24.37      1.46 o 
   1   6  10       30.14       28.17      1.24 o 
   2   6  10        0.87        1.15      0.60 o 
   3   6  10       98.00       86.93      2.29 o 
   4   6  10      394.81      393.07      6.27 o 
   5   6  10        0.50        1.32      0.75 o 
   6   6  10       13.82       11.60      1.25 o 
   7   6  10        9.66       10.25      1.52 o 
  -8   7  10        4.90        3.15      1.19 o 
  -7   7  10        2.20        0.58      0.77 o 
  -6   7  10        4.19        3.75      0.84 o 
  -5   7  10       88.02       84.30      2.11 o 
  -4   7  10        4.60        3.25      0.73 o 
  -3   7  10      126.27      129.52      2.45 o 
  -2   7  10        4.57        2.84      0.66 o 
  -1   7  10       58.58       50.80      3.47 o 
   0   7  10       24.99       17.60      1.39 o 
   1   7  10       16.89       11.50      0.98 o 
   2   7  10        1.97        2.82      0.73 o 
   3   7  10       16.77       15.10      1.21 o 
   4   7  10        1.48        2.59      0.82 o 
   5   7  10        0.12       -0.71      0.71 o 
   6   7  10       14.15       12.66      1.37 o 
   7   7  10        9.93       12.10      1.65 o 
  -8   8  10        4.77        8.48      1.31 o 
  -7   8  10       36.36       38.12      1.93 o 
  -6   8  10        7.37        9.01      1.10 o 
  -5   8  10        4.64        5.55      0.84 o 
  -4   8  10        6.70        6.17      0.83 o 
  -3   8  10      119.76      119.79      2.88 o 
  -2   8  10       99.50      104.26      3.40 o 
  -1   8  10        7.17        6.85      1.01 o 
   0   8  10       17.74       13.05      1.41 o 
   1   8  10      152.67      129.09      3.28 o 
   2   8  10       71.35       60.78      1.98 o 
   3   8  10      127.30      124.83      2.97 o 
   4   8  10      293.73      289.71      5.23 o 
   5   8  10        0.01       -0.11      0.78 o 
   6   8  10        2.51        3.56      2.10 o 
  -7   9  10        0.34        0.58      1.05 o 
  -6   9  10        1.74        0.34      0.89 o 
  -5   9  10        2.38        2.04      0.92 o 
  -4   9  10        0.46        0.47      0.76 o 
  -3   9  10        6.95        5.60      1.14 o 
  -2   9  10        0.00       -0.34      0.77 o 
  -1   9  10        9.31       12.77      2.68 o 
   0   9  10       22.09       21.41      1.98 o 
   1   9  10        9.75        5.42      0.88 o 
   2   9  10       89.64       78.94      2.35 o 
   3   9  10      370.30      342.15      6.66 o 
   4   9  10        0.77       -0.62      1.35 o 
   5   9  10        6.56        3.50      2.14 o 
   6   9  10        5.72        5.56      1.81 o 
  -6  10  10        2.48        4.51      1.28 o 
  -5  10  10        8.80        8.11      1.41 o 
  -4  10  10       57.37       56.73      2.09 o 
  -3  10  10        6.39        6.68      1.23 o 
  -2  10  10       86.84       86.12      2.88 o 
  -1  10  10        4.80        3.60      1.01 o 
   0  10  10       38.05       29.53      1.79 o 
   1  10  10        1.75        1.40      0.86 o 
   2  10  10        0.09       -0.82      1.24 o 
   3  10  10        9.54       12.88      1.30 o 
   4  10  10       13.83       12.98      1.35 o 
   5  10  10        4.35        5.41      1.37 o 
  -5  11  10        5.11        6.67      1.91 o 
  -4  11  10       51.78       59.79      3.40 o 
  -3  11  10        0.50        0.24      1.05 o 
  -2  11  10        0.14        1.39      1.00 o 
  -1  11  10        2.97       -0.91      0.92 o 
   0  11  10        0.32        0.66      0.91 o 
   1  11  10        0.97       -0.78      0.78 o 
   2  11  10        2.98        2.23      1.04 o 
   3  11  10       26.74       35.13      1.89 o 
   4  11  10       22.20       17.40      2.07 o 
  -3  12  10      113.00      113.32      5.02 o 
  -2  12  10        0.78       -0.98      0.98 o 
  -1  12  10       28.28       24.63      2.60 o 
   0  12  10       29.68       39.27      2.18 o 
   1  12  10       28.52       35.20      2.16 o 
   2  12  10       10.89       16.24      1.68 o 
  -9   1  11        0.22       -0.22      0.87 o 
  -8   1  11        1.27        1.26      0.79 o 
  -7   1  11        0.03       -0.62      0.62 o 
  -6   1  11        0.17        0.62      0.67 o 
  -5   1  11      237.73      234.44      3.58 o 
  -4   1  11      138.61      128.10      2.57 o 
  -3   1  11      111.34      107.88      1.74 o 
  -2   1  11       10.68       16.42      0.67 o 
  -1   1  11      439.65      434.50      5.90 o 
   0   1  11      155.80      154.24      2.03 o 
   1   1  11      209.26      232.27      2.76 o 
   2   1  11        7.79        4.54      0.42 o 
   3   1  11      749.16      747.25      8.73 o 
   4   1  11      170.35      158.64      3.67 o 
   5   1  11        1.16        0.10      0.68 o 
   6   1  11       69.38       76.84      3.00 o 
   7   1  11       29.54       29.21      2.64 o 
   8   1  11        7.83       10.06      2.12 o 
  -9   2  11        1.07        1.71      0.96 o 
  -8   2  11        2.81        2.33      0.83 o 
  -7   2  11        7.26        3.17      0.90 o 
  -6   2  11       76.16       73.06      2.15 o 
  -5   2  11       25.87       28.23      1.22 o 
  -4   2  11      128.11      124.95      2.30 o 
  -3   2  11       16.45       22.52      1.25 o 
  -2   2  11        9.73       11.95      0.60 o 
  -1   2  11      438.20      440.84      4.85 o 
   0   2  11      477.88      496.86      5.34 o 
   1   2  11        2.64        1.86      0.34 o 
   2   2  11        4.69        5.33      0.45 o 
   3   2  11        1.10        1.35      0.47 o 
   4   2  11      591.04      573.57      8.29 o 
   5   2  11       25.86       17.59      1.46 o 
   6   2  11        8.80       11.49      1.37 o 
   7   2  11       24.28       19.60      1.78 o 
   8   2  11        4.78        6.87      1.95 o 
  -9   3  11        1.43        0.17      0.87 o 
  -8   3  11        5.43        4.52      1.07 o 
  -7   3  11        1.08        1.08      0.83 o 
  -6   3  11       12.92        8.67      0.88 o 
  -5   3  11       22.75       25.25      1.41 o 
  -4   3  11      371.23      373.72      5.00 o 
  -3   3  11      138.14      150.32      2.48 o 
  -2   3  11      320.90      348.98      4.45 o 
  -1   3  11       15.32       21.12      0.72 o 
   0   3  11       53.23       47.17      0.97 o 
   1   3  11     1110.88     1072.64     13.63 o 
   2   3  11      155.05      158.25      2.88 o 
   3   3  11      151.05      152.00      2.90 o 
   4   3  11      360.99      362.79      5.64 o 
   5   3  11       42.42       39.79      2.52 o 
   6   3  11       22.44       22.44      1.79 o 
   7   3  11        6.93       10.03      1.48 o 
   8   3  11       80.64       87.62      4.43 o 
  -9   4  11        5.76        2.79      1.12 o 
  -8   4  11        0.89        1.61      0.86 o 
  -7   4  11        0.14       -0.53      0.64 o 
  -6   4  11        0.03       -0.30      0.58 o 
  -5   4  11       25.20       24.42      1.24 o 
  -4   4  11      290.56      267.26      3.92 o 
  -3   4  11      308.45      317.57      4.33 o 
  -2   4  11        0.48        0.31      0.40 o 
  -1   4  11       77.66       81.27      1.41 o 
   0   4  11       12.80       11.16      0.78 o 
   1   4  11      351.86      365.93      5.56 o 
   2   4  11      737.56      737.75      9.90 o 
   3   4  11        7.06        6.72      0.81 o 
   4   4  11        0.39        0.88      0.65 o 
   5   4  11      154.76      130.87      2.98 o 
   6   4  11       71.09       63.22      5.27 o 
   7   4  11        0.25        0.96      1.04 o 
   8   4  11        4.85        6.36      1.77 o 
  -9   5  11        0.38       -0.38      0.91 o 
  -8   5  11        5.04        7.20      1.26 o 
  -7   5  11        2.51        0.28      0.73 o 
  -6   5  11        4.72        7.88      0.94 o 
  -5   5  11      298.06      266.39      4.10 o 
  -4   5  11      209.79      202.24      3.28 o 
  -3   5  11        0.81        0.11      0.44 o 
  -2   5  11        3.11        2.92      0.50 o 
  -1   5  11       10.07       14.38      0.78 o 
   0   5  11      139.75      151.38      3.64 o 
   1   5  11       22.82       27.31      1.21 o 
   2   5  11      609.17      576.37      8.11 o 
   3   5  11      986.54      952.52     12.69 o 
   4   5  11        0.04        0.21      0.83 o 
   5   5  11       39.94       41.52      2.33 o 
   6   5  11        8.96        8.12      1.12 o 
   7   5  11        5.29        6.20      1.38 o 
   8   5  11       53.32       49.21      3.59 o 
  -8   6  11        4.34        6.30      1.04 o 
  -7   6  11       49.18       52.91      1.84 o 
  -6   6  11        1.25       -0.20      0.66 o 
  -5   6  11        5.64        5.46      0.82 o 
  -4   6  11        8.73        8.94      0.86 o 
  -3   6  11        0.95        1.77      0.54 o 
  -2   6  11        5.03        6.31      0.75 o 
  -1   6  11        7.09        9.66      1.02 o 
   0   6  11        1.63        2.65      0.74 o 
   1   6  11       79.42       72.28      1.95 o 
   2   6  11      903.44      843.47     11.38 o 
   3   6  11      169.08      167.49      3.42 o 
   4   6  11      365.01      362.33      5.95 o 
   5   6  11        2.01        0.95      0.80 o 
   6   6  11        2.47        2.61      0.92 o 
   7   6  11        1.71        2.00      1.49 o 
  -8   7  11        3.14        1.94      0.98 o 
  -7   7  11        0.56       -0.02      0.77 o 
  -6   7  11       29.35       28.07      1.42 o 
  -5   7  11       70.02       69.83      1.94 o 
  -4   7  11       23.77       24.66      1.35 o 
  -3   7  11        0.74        1.54      0.68 o 
  -2   7  11       22.41       30.57      1.34 o 
  -1   7  11      162.64      176.48      3.95 o 
   0   7  11        3.52        4.73      0.76 o 
   1   7  11       68.79       70.89      2.01 o 
   2   7  11      105.27      104.95      2.56 o 
   3   7  11      271.52      264.72      4.70 o 
   4   7  11      134.51      135.02      3.19 o 
   5   7  11       16.68       17.21      1.39 o 
   6   7  11       17.32       20.57      1.61 o 
   7   7  11        0.07       -0.21      1.40 o 
  -7   8  11        2.04        0.81      0.98 o 
  -6   8  11        0.14        0.08      0.75 o 
  -5   8  11        0.77        0.95      0.71 o 
  -4   8  11        0.62       -0.32      0.73 o 
  -3   8  11      109.95      117.54      3.10 o 
  -2   8  11      126.31      126.86      4.66 o 
  -1   8  11       13.47       13.06      1.25 o 
   0   8  11      154.50      134.15      3.39 o 
   1   8  11       52.05       44.96      4.15 o 
   2   8  11       32.03       29.02      1.51 o 
   3   8  11        0.00       -0.40      0.74 o 
   4   8  11       82.61       79.82      2.49 o 
   5   8  11       32.63       31.46      1.79 o 
   6   8  11        0.04        0.11      1.03 o 
  -7   9  11        0.02        0.48      1.05 o 
  -6   9  11        0.08       -0.37      0.75 o 
  -5   9  11       12.98       10.45      1.19 o 
  -4   9  11        8.23        7.13      1.03 o 
  -3   9  11       23.90       22.97      2.12 o 
  -2   9  11        0.53        1.08      0.93 o 
  -1   9  11       16.34       15.39      1.71 o 
   0   9  11        4.23        4.16      0.95 o 
   1   9  11        6.55        6.40      1.23 o 
   2   9  11       12.17       13.20      2.00 o 
   3   9  11        7.68        5.61      1.42 o 
   4   9  11       26.56       28.29      1.72 o 
   5   9  11        2.11        1.88      1.05 o 
   6   9  11        2.62        1.41      1.17 o 
  -6  10  11        0.95        0.69      1.19 o 
  -5  10  11        0.59       -0.85      0.85 o 
  -4  10  11      115.52      112.53      4.52 o 
  -3  10  11       35.60       34.01      2.04 o 
  -2  10  11       23.28       26.03      1.78 o 
  -1  10  11       18.58       18.80      1.70 o 
   0  10  11        0.45        0.76      0.84 o 
   1  10  11       49.07       51.79      2.22 o 
   2  10  11        7.04        6.89      1.17 o 
   3  10  11       33.70       32.98      1.92 o 
   4  10  11       45.43       52.56      2.52 o 
   5  10  11        5.33        7.55      1.46 o 
  -5  11  11        1.87        3.47      4.34 o 
  -4  11  11        5.88        1.18      2.50 o 
  -3  11  11        4.91        4.44      1.27 o 
  -2  11  11        4.66        3.00      1.10 o 
  -1  11  11        2.32        2.57      0.99 o 
   0  11  11       57.44       52.52      3.78 o 
   1  11  11       50.50       45.76      2.29 o 
   2  11  11       25.64       23.72      1.87 o 
   3  11  11        5.16        7.24      2.09 o 
   4  11  11        1.43        1.71      1.18 o 
  -3  12  11       14.75       15.83      2.33 o 
  -2  12  11        6.93        9.06      1.56 o 
  -1  12  11        3.69        5.17      1.28 o 
   0  12  11        5.57        5.02      1.20 o 
   1  12  11        4.29        3.21      1.57 o 
   2  12  11        0.02       -0.32      0.98 o 
  -9   0  12        1.19       -1.05      1.67 o 
  -8   0  12        1.01       -0.10      1.47 o 
  -7   0  12        4.70        6.94      1.94 o 
  -6   0  12      146.69      145.21      4.53 o 
  -5   0  12       18.50       15.07      2.74 o 
  -4   0  12        3.08        3.41      1.55 o 
  -3   0  12      490.85      498.53      7.90 o 
  -2   0  12     3814.27     4012.52     55.01 o 
  -1   0  12     1152.99     1303.03     18.53 o 
   0   0  12      306.15      344.02      5.52 o 
   1   0  12     1546.38     1636.64     34.43 o 
   2   0  12       37.98       46.71      2.56 o 
   3   0  12       29.34       33.52      1.69 o 
   4   0  12        3.85        4.36      0.91 o 
   5   0  12      479.57      374.83     12.89 o 
   6   0  12        6.08        3.12      1.84 o 
   7   0  12        0.74        1.59      2.02 o 
   8   0  12        2.20        3.82      2.48 o 
  -9   1  12        6.24        1.35      0.98 o 
  -8   1  12       26.60       25.76      1.65 o 
  -7   1  12       40.04       42.09      1.80 o 
  -6   1  12       27.73       26.49      1.80 o 
  -5   1  12      330.34      328.85      6.08 o 
  -4   1  12       85.49       88.23      1.90 o 
  -3   1  12       18.40       16.06      0.75 o 
  -2   1  12       67.08       78.46      1.42 o 
  -1   1  12       59.51       58.09      1.15 o 
   0   1  12      929.02      960.68      9.79 o 
   1   1  12        4.71        8.31      0.61 o 
   2   1  12       67.93       68.50      1.38 o 
   3   1  12       12.63        8.87      0.73 o 
   4   1  12        1.29        1.59      0.63 o 
   5   1  12       35.15       25.53      3.63 o 
   6   1  12       12.88       11.71      2.78 o 
   7   1  12        4.95        5.19      2.34 o 
   8   1  12       70.57       79.38      4.25 o 
  -9   2  12        0.05        0.60      0.89 o 
  -8   2  12        0.12       -0.63      0.77 o 
  -7   2  12        2.00        1.66      0.81 o 
  -6   2  12       46.55       46.53      1.78 o 
  -5   2  12       32.24       32.19      1.35 o 
  -4   2  12      297.21      314.50      4.37 o 
  -3   2  12      841.09      863.02      9.99 o 
  -2   2  12        9.13        6.40      0.50 o 
  -1   2  12       23.37       19.75      0.73 o 
   0   2  12       46.78       45.89      0.98 o 
   1   2  12      216.15      253.03      3.42 o 
   2   2  12      479.17      467.33      6.57 o 
   3   2  12        2.38        2.83      0.57 o 
   4   2  12      271.79      281.86      5.62 o 
   5   2  12      275.57      259.49      7.54 o 
   6   2  12        0.38       -0.79      0.80 o 
   7   2  12       25.72       28.59      2.64 o 
   8   2  12       58.92       69.55      3.99 o 
  -9   3  12        7.57        5.80      1.14 o 
  -8   3  12        3.50        2.85      0.92 o 
  -7   3  12       23.13       20.71      1.43 o 
  -6   3  12        8.28        9.79      0.94 o 
  -5   3  12      649.53      614.96      8.14 o 
  -4   3  12        0.41        0.39      0.56 o 
  -3   3  12        6.96        8.22      0.85 o 
  -2   3  12        7.79        8.16      0.60 o 
  -1   3  12       54.23       63.95      1.25 o 
   0   3  12       13.00       10.78      0.63 o 
   1   3  12       53.11       50.45      2.22 o 
   2   3  12        1.79        1.04      0.52 o 
   3   3  12      241.04      226.11      3.89 o 
   4   3  12      212.02      211.87      3.85 o 
   5   3  12       53.87       66.12      2.54 o 
   6   3  12       93.51      101.70      3.39 o 
   7   3  12       28.13       31.19      3.40 o 
   8   3  12       36.30       35.48      6.26 o 
  -9   4  12        0.35        0.74      0.95 o 
  -8   4  12        0.38        1.09      0.89 o 
  -7   4  12        5.81        5.94      0.99 o 
  -6   4  12       16.50       15.41      1.23 o 
  -5   4  12      319.29      317.44      4.64 o 
  -4   4  12      228.18      216.33      3.41 o 
  -3   4  12        8.86       14.63      1.03 o 
  -2   4  12       86.53       85.74      1.97 o 
  -1   4  12       13.11       21.63      0.79 o 
   0   4  12        0.22        0.63      0.47 o 
   1   4  12      388.78      351.68      5.30 o 
   2   4  12     4207.24     4098.93     49.33 o 
   3   4  12        1.19        1.63      0.95 o 
   4   4  12       32.95       32.78      1.50 o 
   5   4  12      151.11      146.35      3.96 o 
   6   4  12       21.02       16.37      1.73 o 
   7   4  12        5.19        5.53      1.32 o 
   8   4  12       17.55       20.00      2.10 o 
  -9   5  12        0.89       -0.73      0.89 o 
  -8   5  12        2.13        1.29      0.93 o 
  -7   5  12        0.07        0.23      0.71 o 
  -6   5  12        0.02        0.74      0.68 o 
  -5   5  12       10.69       13.27      1.00 o 
  -4   5  12      114.72      114.13      2.91 o 
  -3   5  12       60.72       56.71      1.51 o 
  -2   5  12       85.45       99.68      1.92 o 
  -1   5  12        8.81       10.17      1.36 o 
   0   5  12       63.50       57.11      1.64 o 
   1   5  12       46.69       44.02      1.68 o 
   2   5  12      794.92      763.55     10.39 o 
   3   5  12        0.01        1.36      0.69 o 
   4   5  12       36.44       37.96      1.85 o 
   5   5  12        1.13        1.45      0.88 o 
   6   5  12        0.39        1.17      1.00 o 
   7   5  12       21.14       21.06      2.03 o 
  -8   6  12       12.40       13.11      1.39 o 
  -7   6  12       23.21       23.26      1.42 o 
  -6   6  12      100.71      105.80      2.46 o 
  -5   6  12        1.86        2.34      0.71 o 
  -4   6  12        0.11        1.19      0.80 o 
  -3   6  12        0.23        0.10      0.50 o 
  -2   6  12        5.32        5.20      0.72 o 
  -1   6  12       12.24       11.73      1.12 o 
   0   6  12      694.04      650.37      8.99 o 
   1   6  12      846.72      804.90     10.90 o 
   2   6  12       10.39       12.86      1.08 o 
   3   6  12       43.80       40.21      1.66 o 
   4   6  12      205.27      200.04      3.97 o 
   5   6  12        9.18       12.24      1.48 o 
   6   6  12       31.27       29.89      1.77 o 
   7   6  12        5.63        6.65      1.54 o 
  -8   7  12        1.85        1.66      0.95 o 
  -7   7  12        0.01        0.83      0.78 o 
  -6   7  12        0.78        1.19      0.78 o 
  -5   7  12       41.28       40.71      2.18 o 
  -4   7  12       80.13       74.82      3.01 o 
  -3   7  12       67.29       66.56      1.97 o 
  -2   7  12        2.63        1.33      0.79 o 
  -1   7  12       17.27       22.54      1.49 o 
   0   7  12       17.01       12.91      1.23 o 
   1   7  12        0.05        0.00      0.62 o 
   2   7  12      611.90      558.32      8.19 o 
   3   7  12       90.38       93.34      2.53 o 
   4   7  12       23.72       23.61      1.51 o 
   5   7  12        5.44        5.29      1.01 o 
   6   7  12       22.45       20.75      1.62 o 
  -7   8  12       12.11       11.85      1.21 o 
  -6   8  12       20.82       17.44      1.27 o 
  -5   8  12       29.12       26.40      1.36 o 
  -4   8  12       28.93       30.15      1.53 o 
  -3   8  12       56.18       48.07      2.17 o 
  -2   8  12       49.80       46.95      2.52 o 
  -1   8  12        7.92        9.01      1.13 o 
   0   8  12       28.01       25.15      1.56 o 
   1   8  12        0.33       -0.56      0.56 o 
   2   8  12       46.91       43.58      1.75 o 
   3   8  12      112.95      110.59      3.02 o 
   4   8  12        0.42        1.70      0.85 o 
   5   8  12       11.28       12.10      1.29 o 
   6   8  12        7.96       12.81      1.81 o 
  -6   9  12        8.89       10.71      1.27 o 
  -5   9  12       12.30       12.85      1.30 o 
  -4   9  12       19.29       21.02      1.47 o 
  -3   9  12        5.57        5.59      1.16 o 
  -2   9  12        2.13        2.21      0.94 o 
  -1   9  12      138.18      115.98      3.32 o 
   0   9  12      129.01      125.26      3.43 o 
   1   9  12        4.60        1.80      1.09 o 
   2   9  12        0.78        0.30      0.78 o 
   3   9  12       21.21       15.75      1.37 o 
   4   9  12       77.57       80.99      2.64 o 
   5   9  12        0.12       -0.60      0.87 o 
  -6  10  12        2.87        4.01      1.36 o 
  -5  10  12        4.45        3.27      1.05 o 
  -4  10  12        0.14        0.84      1.32 o 
  -3  10  12       30.17       26.86      1.97 o 
  -2  10  12        9.76        9.53      1.34 o 
  -1  10  12        6.68        6.50      1.15 o 
   0  10  12        3.37        4.67      1.49 o 
   1  10  12        0.00       -0.79      0.79 o 
   2  10  12       30.57       29.83      1.90 o 
   3  10  12       23.22       22.74      2.58 o 
   4  10  12       12.61       18.06      2.32 o 
  -4  11  12       75.75       88.19      3.30 o 
  -3  11  12        0.98       -0.36      1.02 o 
  -2  11  12       22.63       20.97      2.27 o 
  -1  11  12        2.03        3.60      1.05 o 
   0  11  12        5.59        3.24      1.04 o 
   1  11  12       12.88       12.13      1.46 o 
   2  11  12       50.20       51.41      2.69 o 
   3  11  12       53.26       63.37      2.78 o 
  -2  12  12        8.27       10.05      1.52 o 
  -1  12  12        9.24        8.88      1.44 o 
   0  12  12        7.27        9.90      1.44 o 
   1  12  12        6.42        7.83      2.56 o 
  -9   1  13        2.19        1.85      1.32 o 
  -8   1  13        0.07       -0.26      0.83 o 
  -7   1  13        0.34        1.30      0.78 o 
  -6   1  13        0.52        1.99      0.92 o 
  -5   1  13        4.54        6.48      0.90 o 
  -4   1  13       45.54       43.25      1.37 o 
  -3   1  13       22.35       24.37      0.91 o 
  -2   1  13      279.75      290.42      3.56 o 
  -1   1  13      212.44      223.52      3.97 o 
   0   1  13       34.32       36.17      1.28 o 
   1   1  13      198.86      210.69      2.99 o 
   2   1  13       12.09       12.39      0.70 o 
   3   1  13        0.71        0.45      0.53 o 
   4   1  13       23.39       14.93      2.60 o 
   5   1  13       16.49       14.94      1.92 o 
   6   1  13        4.35        2.57      1.38 o 
   7   1  13        0.01        0.36      1.37 o 
   8   1  13        6.82       10.44      2.17 o 
  -9   2  13        1.40        0.19      0.94 o 
  -8   2  13        7.04        4.92      1.07 o 
  -7   2  13        0.42        1.42      0.81 o 
  -6   2  13      307.25      301.91      5.15 o 
  -5   2  13        5.76        4.41      0.78 o 
  -4   2  13      164.63      145.85      2.63 o 
  -3   2  13      644.23      683.94      8.19 o 
  -2   2  13      241.24      271.20      3.39 o 
  -1   2  13       82.40       71.83      1.35 o 
   0   2  13       22.04       18.39      0.69 o 
   1   2  13      683.20      648.93      7.68 o 
   2   2  13      163.53      169.66      3.97 o 
   3   2  13      142.71      124.32      3.71 o 
   4   2  13      332.15      292.75      5.85 o 
   5   2  13      113.34       85.05      3.62 o 
   6   2  13       19.88       23.62      1.87 o 
   7   2  13        0.87        3.36      1.58 o 
   8   2  13       56.52       70.63      4.21 o 
  -9   3  13        0.79        1.74      1.01 o 
  -8   3  13        1.28        1.03      0.95 o 
  -7   3  13        9.52        9.98      1.14 o 
  -6   3  13        0.72        2.01      1.20 o 
  -5   3  13      246.85      225.96      3.65 o 
  -4   3  13      188.02      193.03      3.16 o 
  -3   3  13       15.10       13.49      0.91 o 
  -2   3  13       49.95       54.76      1.56 o 
  -1   3  13       38.33       37.76      0.99 o 
   0   3  13      143.69      137.98      2.91 o 
   1   3  13       23.48       22.92      1.11 o 
   2   3  13       90.93       84.41      2.30 o 
   3   3  13       48.06       52.25      1.70 o 
   4   3  13       49.88       46.52      2.65 o 
   5   3  13       40.65       45.15      2.20 o 
   6   3  13       40.14       34.76      2.16 o 
   7   3  13        0.88        0.54      1.89 o 
   8   3  13       16.97       27.40      3.07 o 
  -9   4  13        3.40        5.27      1.23 o 
  -8   4  13        7.37        6.52      1.10 o 
  -7   4  13       11.32       13.24      1.27 o 
  -6   4  13        4.75        2.37      0.75 o 
  -5   4  13       79.68       80.61      2.03 o 
  -4   4  13      109.15      107.50      2.23 o 
  -3   4  13       33.40       32.29      1.20 o 
  -2   4  13        4.57        4.25      0.58 o 
  -1   4  13      192.01      200.93      3.92 o 
   0   4  13      104.00      100.73      2.23 o 
   1   4  13       79.13       81.91      2.06 o 
   2   4  13      838.05      830.51     11.14 o 
   3   4  13       27.91       26.64      1.39 o 
   4   4  13       34.56       30.57      1.48 o 
   5   4  13        0.07        0.88      1.30 o 
   6   4  13       36.30       35.92      2.19 o 
   7   4  13        3.06        0.75      1.16 o 
  -8   5  13        3.72        3.17      1.02 o 
  -7   5  13        4.78        3.76      0.90 o 
  -6   5  13        1.93        1.97      0.76 o 
  -5   5  13      138.26      127.57      2.61 o 
  -4   5  13       42.57       38.18      1.38 o 
  -3   5  13       19.80       20.81      1.30 o 
  -2   5  13       48.10       57.91      1.70 o 
  -1   5  13        2.10        2.91      0.79 o 
   0   5  13       36.19       35.55      2.56 o 
   1   5  13       28.93       26.35      1.36 o 
   2   5  13     1108.37     1091.09     15.36 o 
   3   5  13      376.17      356.19      5.72 o 
   4   5  13      107.97      105.07      2.65 o 
   5   5  13       34.66       37.05      2.07 o 
   6   5  13       12.25       12.81      1.87 o 
   7   5  13       70.40       73.29      3.22 o 
  -8   6  13        1.71        0.96      0.95 o 
  -7   6  13       10.96       11.48      1.39 o 
  -6   6  13       18.13       16.79      1.21 o 
  -5   6  13       14.70       18.41      1.17 o 
  -4   6  13       72.14       70.85      1.86 o 
  -3   6  13      210.36      200.47      3.69 o 
  -2   6  13        3.92        5.62      1.02 o 
  -1   6  13       56.03       50.59      1.99 o 
   0   6  13      254.55      244.18      4.20 o 
   1   6  13      812.24      791.73     10.81 o 
   2   6  13      756.98      714.81      9.98 o 
   3   6  13       67.36       71.68      2.39 o 
   4   6  13       32.48       31.06      1.61 o 
   5   6  13        0.02       -0.06      0.83 o 
   6   6  13        3.82        3.97      1.26 o 
   7   6  13        0.22       -1.10      1.10 o 
  -8   7  13        4.48        3.42      1.26 o 
  -7   7  13       10.20       11.13      1.16 o 
  -6   7  13       45.56       46.44      1.74 o 
  -5   7  13      104.41      115.40      2.56 o 
  -4   7  13        0.38        1.07      0.75 o 
  -3   7  13       10.03        9.21      0.98 o 
  -2   7  13        0.46       -0.67      0.67 o 
  -1   7  13       27.25       16.45      1.39 o 
   0   7  13        0.22        0.58      0.76 o 
   1   7  13       71.45       68.30      2.04 o 
   2   7  13        3.50        2.57      0.81 o 
   3   7  13       84.33       84.00      2.94 o 
   4   7  13       19.09       18.20      1.39 o 
   5   7  13       33.31       34.35      2.42 o 
   6   7  13        5.48        6.22      1.44 o 
  -7   8  13        0.40        0.43      0.93 o 
  -6   8  13       34.05       39.68      1.80 o 
  -5   8  13        1.26        1.08      0.84 o 
  -4   8  13        0.00        0.09      0.77 o 
  -3   8  13        0.01       -0.81      0.81 o 
  -2   8  13        6.09        7.24      1.32 o 
  -1   8  13       20.92       18.93      1.52 o 
   0   8  13       46.35       36.75      1.85 o 
   1   8  13       34.79       34.26      1.86 o 
   2   8  13        1.15        0.16      0.69 o 
   3   8  13        0.00        0.51      0.80 o 
   4   8  13       21.15       23.08      1.58 o 
   5   8  13        2.89        3.60      0.98 o 
   6   8  13        5.34        5.70      1.59 o 
  -6   9  13        2.82        2.90      1.03 o 
  -5   9  13        1.46        1.05      0.95 o 
  -4   9  13        0.00        0.02      1.00 o 
  -3   9  13        6.40        2.63      1.06 o 
  -2   9  13       70.75       55.49      2.37 o 
  -1   9  13       20.21       18.25      2.06 o 
   0   9  13       59.97       55.55      2.30 o 
   1   9  13        0.15       -0.52      0.75 o 
   2   9  13       22.16       21.40      1.64 o 
   3   9  13       91.06       98.69      3.29 o 
   4   9  13        7.63        6.82      1.15 o 
   5   9  13        0.01       -0.13      0.93 o 
  -5  10  13        0.71        0.13      1.11 o 
  -4  10  13        1.70        2.57      1.19 o 
  -3  10  13       14.37       10.89      1.48 o 
  -2  10  13       10.26        9.39      1.37 o 
  -1  10  13        4.53        4.38      1.11 o 
   0  10  13        4.18        3.82      1.08 o 
   1  10  13       87.24       73.14      2.73 o 
   2  10  13        0.64        0.28      0.90 o 
   3  10  13       14.39       17.56      1.74 o 
   4  10  13        0.61       -0.02      1.01 o 
  -4  11  13        0.03       -1.57      1.72 o 
  -3  11  13        3.54        1.91      1.16 o 
  -2  11  13        1.22        0.08      0.94 o 
  -1  11  13        2.19        2.03      1.04 o 
   0  11  13        2.70        0.42      1.01 o 
   1  11  13        0.43        1.01      0.97 o 
   2  11  13        0.76       -0.82      0.99 o 
   3  11  13       54.92       58.77      2.71 o 
  -1  12  13        5.55        3.64      2.22 o 
   0  12  13        5.31        2.09      1.81 o 
  -9   0  14        0.44        0.26      1.48 o 
  -8   0  14        4.57        5.23      1.54 o 
  -7   0  14       13.10       13.89      2.57 o 
  -6   0  14        5.50        6.40      1.46 o 
  -5   0  14      127.15      131.52      4.19 o 
  -4   0  14      104.65       97.61      3.31 o 
  -3   0  14       43.52       44.31      1.80 o 
  -2   0  14        1.33        0.16      1.02 o 
  -1   0  14        3.54        6.55      0.81 o 
   0   0  14     1445.04     1415.08     20.11 o 
   1   0  14        2.82        4.77      0.85 o 
   2   0  14      107.62      106.40      3.17 o 
   3   0  14      114.98      106.22      3.29 o 
   4   0  14        2.46        1.09      1.41 o 
   5   0  14       50.87       27.40      3.26 o 
   6   0  14       32.53       34.52      3.86 o 
   7   0  14       50.44       48.37      4.63 o 
   8   0  14        9.13        9.26      3.04 o 
  -9   1  14        0.03       -0.75      0.90 o 
  -8   1  14        1.15        1.92      0.94 o 
  -7   1  14       45.15       48.12      2.00 o 
  -6   1  14      106.86       95.14      2.61 o 
  -5   1  14      403.85      387.71      6.07 o 
  -4   1  14       67.39       68.97      1.73 o 
  -3   1  14      260.51      272.45      4.95 o 
  -2   1  14       47.63       50.53      1.41 o 
  -1   1  14      462.81      476.94     10.91 o 
   0   1  14        7.13        5.69      0.48 o 
   1   1  14      193.54      203.58      2.98 o 
   2   1  14       37.63       42.23      1.33 o 
   3   1  14      234.40      220.32      6.00 o 
   4   1  14       13.58       19.63      2.00 o 
   5   1  14      110.20       89.08      3.86 o 
   6   1  14       30.94       33.43      3.09 o 
   7   1  14        2.85        3.20      1.58 o 
   8   1  14        8.44       12.65      2.42 o 
  -9   2  14        0.12        1.26      1.01 o 
  -8   2  14        6.74        8.30      1.52 o 
  -7   2  14       63.49       65.27      2.23 o 
  -6   2  14        0.00        1.65      0.79 o 
  -5   2  14        8.60       10.05      1.67 o 
  -4   2  14       41.26       43.93      1.44 o 
  -3   2  14      391.10      393.97      5.21 o 
  -2   2  14      256.47      250.60      3.24 o 
  -1   2  14      305.70      308.99      3.75 o 
   0   2  14      121.44      123.69      2.14 o 
   1   2  14     1219.08     1213.63     15.41 o 
   2   2  14     1321.83     1255.87     16.00 o 
   3   2  14        3.45        3.60      0.90 o 
   4   2  14       87.02       89.61      2.85 o 
   5   2  14       59.22       62.03      2.51 o 
   6   2  14       87.80       74.43      5.00 o 
   7   2  14        7.17        4.36      1.71 o 
  -9   3  14        1.70        0.94      1.00 o 
  -8   3  14       10.81       11.00      1.56 o 
  -7   3  14       20.79       20.51      1.79 o 
  -6   3  14       14.55       15.44      1.24 o 
  -5   3  14       54.93       58.03      1.73 o 
  -4   3  14        0.16        0.49      0.67 o 
  -3   3  14       21.07       29.16      1.16 o 
  -2   3  14       16.27       23.20      1.00 o 
  -1   3  14       56.43       56.54      1.76 o 
   0   3  14      155.53      138.17      3.21 o 
   1   3  14       21.75       18.51      1.11 o 
   2   3  14      351.39      362.12      5.56 o 
   3   3  14      223.38      206.54      3.76 o 
   4   3  14      294.09      282.18      6.29 o 
   5   3  14        3.54        4.13      1.04 o 
   6   3  14        0.00       -0.39      0.85 o 
   7   3  14       26.81       31.99      2.97 o 
  -8   4  14       11.24       12.68      1.35 o 
  -7   4  14        7.83        6.20      1.05 o 
  -6   4  14        6.30        2.80      0.78 o 
  -5   4  14        2.01        2.32      0.71 o 
  -4   4  14        5.55        5.32      0.76 o 
  -3   4  14       45.11       47.81      1.44 o 
  -2   4  14        1.26        1.72      0.53 o 
  -1   4  14       76.10       75.58      1.92 o 
   0   4  14      256.23      264.91      4.33 o 
   1   4  14        0.67        0.74      0.62 o 
   2   4  14       35.13       34.78      1.53 o 
   3   4  14      947.04      899.18     14.74 o 
   4   4  14        4.78        4.89      1.01 o 
   5   4  14        7.31        6.78      1.36 o 
   6   4  14       13.00       15.71      1.69 o 
   7   4  14        5.53        4.35      2.15 o 
  -8   5  14        2.20        1.13      0.99 o 
  -7   5  14       13.57       16.24      1.80 o 
  -6   5  14        0.31        0.03      0.69 o 
  -5   5  14       12.19       15.28      1.26 o 
  -4   5  14       35.78       39.68      1.43 o 
  -3   5  14        9.39        7.51      0.76 o 
  -2   5  14      231.93      242.55      5.58 o 
  -1   5  14       33.34       39.54      2.35 o 
   0   5  14      301.57      301.09      4.87 o 
   1   5  14       17.91       16.57      1.26 o 
   2   5  14       33.72       36.34      1.63 o 
   3   5  14      210.52      216.93      4.07 o 
   4   5  14        1.72        0.98      0.72 o 
   5   5  14        0.14       -0.70      0.81 o 
   6   5  14        0.11        1.49      1.07 o 
   7   5  14       10.05       16.35      1.97 o 
  -8   6  14       21.65       25.57      1.78 o 
  -7   6  14       25.14       31.15      1.60 o 
  -6   6  14        0.01        0.49      0.79 o 
  -5   6  14        3.58        2.54      0.76 o 
  -4   6  14       34.60       37.89      1.44 o 
  -3   6  14        0.58        0.59      0.64 o 
  -2   6  14        6.80        5.19      0.95 o 
  -1   6  14       68.57       66.10      2.31 o 
   0   6  14      311.26      306.58      5.82 o 
   1   6  14       55.24       58.51      1.92 o 
   2   6  14       54.46       43.33      1.79 o 
   3   6  14      290.85      265.24      4.76 o 
   4   6  14        0.20       -0.23      0.71 o 
   5   6  14        0.12       -0.88      0.88 o 
   6   6  14       31.42       38.72      4.07 o 
  -7   7  14        1.28        2.61      0.94 o 
  -6   7  14        4.61        2.80      0.86 o 
  -5   7  14        0.69        0.64      0.72 o 
  -4   7  14       12.44       11.35      1.14 o 
  -3   7  14        4.65        4.88      1.08 o 
  -2   7  14      216.45      217.96      8.31 o 
  -1   7  14      143.44      135.41      3.49 o 
   0   7  14        7.88        6.15      1.02 o 
   1   7  14        3.50        2.87      0.95 o 
   2   7  14       20.29       20.24      1.34 o 
   3   7  14       23.10       24.11      1.47 o 
   4   7  14        0.62        0.21      0.74 o 
   5   7  14        0.90        0.85      0.86 o 
   6   7  14        4.30        4.81      1.41 o 
  -7   8  14        0.30        0.05      1.03 o 
  -6   8  14        1.36        2.09      1.23 o 
  -5   8  14      103.83      100.92      2.78 o 
  -4   8  14      104.61       99.81      3.40 o 
  -3   8  14       55.97       48.83      2.25 o 
  -2   8  14       10.31        4.73      1.05 o 
  -1   8  14       42.31       41.59      3.24 o 
   0   8  14      131.56      126.61      3.44 o 
   1   8  14       14.16       13.52      1.36 o 
   2   8  14       54.78       55.75      3.08 o 
   3   8  14        1.92        0.87      0.79 o 
   4   8  14       12.81       12.38      1.28 o 
   5   8  14       22.04       28.47      1.99 o 
  -6   9  14       13.53       13.10      1.98 o 
  -5   9  14       23.08       23.31      2.31 o 
  -4   9  14        6.95        7.30      1.28 o 
  -3   9  14        1.47        0.45      0.99 o 
  -2   9  14       14.54        8.44      1.29 o 
  -1   9  14        0.94        0.23      0.90 o 
   0   9  14        2.83        2.89      1.21 o 
   1   9  14        7.09        5.59      1.11 o 
   2   9  14        9.08        8.00      1.24 o 
   3   9  14       23.91       22.06      2.21 o 
   4   9  14        2.31        1.86      0.97 o 
  -5  10  14        1.44       -0.44      1.12 o 
  -4  10  14       10.09        9.76      1.48 o 
  -3  10  14       38.55       38.67      2.26 o 
  -2  10  14       39.61       40.41      2.18 o 
  -1  10  14       10.59        8.06      1.28 o 
   0  10  14        3.44        3.22      1.05 o 
   1  10  14        0.44       -0.95      0.95 o 
   2  10  14       15.78       12.20      1.50 o 
   3  10  14        0.79        0.11      1.00 o 
  -3  11  14        2.88        3.06      1.96 o 
  -2  11  14        0.31        0.48      1.07 o 
  -1  11  14        0.02       -0.92      0.92 o 
   0  11  14       18.18       16.19      1.66 o 
   1  11  14       38.96       45.67      2.39 o 
   2  11  14        0.04       -0.71      0.97 o 
  -9   1  15        0.20        0.62      1.01 o 
  -8   1  15        5.15        5.15      1.06 o 
  -7   1  15       34.55       32.53      1.80 o 
  -6   1  15       82.20       87.12      2.53 o 
  -5   1  15      492.57      466.87      7.06 o 
  -4   1  15      110.27      106.35      2.22 o 
  -3   1  15        4.39        5.75      0.69 o 
  -2   1  15       71.29       75.32      1.60 o 
  -1   1  15       87.05       88.03      2.17 o 
   0   1  15       25.44       23.03      0.95 o 
   1   1  15      112.70      106.81      1.97 o 
   2   1  15        0.88        1.37      0.67 o 
   3   1  15       27.29       20.83      2.31 o 
   4   1  15       99.58       70.21      7.64 o 
   5   1  15        1.95        3.54      1.37 o 
   6   1  15       30.23       39.03      4.04 o 
   7   1  15        0.10        1.78      1.48 o 
  -9   2  15        3.66        3.41      1.38 o 
  -8   2  15        1.22        3.00      1.19 o 
  -7   2  15        1.93        4.43      1.18 o 
  -6   2  15       31.18       27.58      1.61 o 
  -5   2  15      126.77      123.42      2.87 o 
  -4   2  15      127.96      138.42      3.61 o 
  -3   2  15        0.59        0.68      0.52 o 
  -2   2  15       24.24       21.35      1.21 o 
  -1   2  15       17.00       19.94      0.83 o 
   0   2  15        0.00        0.29      0.44 o 
   1   2  15     1092.40     1052.98     13.61 o 
   2   2  15      426.51      420.69      7.47 o 
   3   2  15       34.26       33.05      1.86 o 
   4   2  15       30.07       23.64      1.64 o 
   5   2  15        0.62        0.61      1.14 o 
   6   2  15        0.44        0.15      1.20 o 
   7   2  15       15.76       17.42      2.42 o 
  -9   3  15        0.01       -1.36      1.36 o 
  -8   3  15        4.53        1.06      0.96 o 
  -7   3  15        6.49        4.30      1.60 o 
  -6   3  15        0.66        0.83      0.77 o 
  -5   3  15      173.95      167.65      5.17 o 
  -4   3  15        4.17        6.85      1.02 o 
  -3   3  15       29.70       36.70      1.68 o 
  -2   3  15        6.11        7.08      0.73 o 
  -1   3  15      263.45      254.89      4.99 o 
   0   3  15      323.55      316.54      4.95 o 
   1   3  15        2.24        1.60      0.97 o 
   2   3  15      354.68      357.88      5.57 o 
   3   3  15       69.03       71.70      2.52 o 
   4   3  15      131.40      117.76      3.41 o 
   5   3  15       75.68       67.40      2.67 o 
   6   3  15        0.00        0.14      1.67 o 
   7   3  15        1.40        3.19      1.68 o 
  -8   4  15       19.91       21.73      1.65 o 
  -7   4  15      126.67      130.72      3.29 o 
  -6   4  15        4.38        3.11      0.90 o 
  -5   4  15        7.45        7.08      0.85 o 
  -4   4  15       76.18       76.17      2.16 o 
  -3   4  15        1.58        1.71      0.59 o 
  -2   4  15       26.60       28.78      1.38 o 
  -1   4  15       35.77       33.04      1.66 o 
   0   4  15       85.46       81.55      2.13 o 
   1   4  15      527.33      528.21      7.64 o 
   2   4  15      309.71      308.63      6.70 o 
   3   4  15      114.44      121.28      2.80 o 
   4   4  15        0.03        0.25      0.81 o 
   5   4  15       23.92       22.17      2.10 o 
   6   4  15        0.19        1.04      1.03 o 
   7   4  15       28.48       33.83      3.66 o 
  -8   5  15       23.38       25.75      2.10 o 
  -7   5  15        0.35        0.59      0.86 o 
  -6   5  15        0.93        0.42      0.70 o 
  -5   5  15       34.25       37.66      1.97 o 
  -4   5  15       53.61       52.76      1.61 o 
  -3   5  15       31.28       28.40      1.35 o 
  -2   5  15      466.56      424.03      7.48 o 
  -1   5  15      902.33      821.24     15.23 o 
   0   5  15      385.53      375.41      5.84 o 
   1   5  15       85.32       81.04      2.97 o 
   2   5  15        7.36        7.66      0.93 o 
   3   5  15        1.01       -0.33      0.64 o 
   4   5  15       22.25       23.07      1.75 o 
   5   5  15        1.24        0.82      0.98 o 
   6   5  15       10.37       12.67      2.18 o 
  -8   6  15        0.29        0.48      0.98 o 
  -7   6  15       41.74       43.73      2.33 o 
  -6   6  15        0.03       -0.60      0.84 o 
  -5   6  15       52.20       52.63      1.75 o 
  -4   6  15      166.82      165.60      3.45 o 
  -3   6  15      176.40      180.55      4.25 o 
  -2   6  15      280.56      258.73      5.30 o 
  -1   6  15      206.72      197.76      4.36 o 
   0   6  15       21.29       21.02      1.52 o 
   1   6  15        5.71        5.68      1.23 o 
   2   6  15        7.09        6.36      0.93 o 
   3   6  15       12.33        9.11      1.05 o 
   4   6  15        1.21        0.54      0.73 o 
   5   6  15        9.79       16.03      2.47 o 
   6   6  15       19.00       22.41      2.14 o 
  -7   7  15        5.11        3.80      0.99 o 
  -6   7  15       14.28       13.63      1.23 o 
  -5   7  15        6.46        4.02      0.96 o 
  -4   7  15       23.35       26.74      1.84 o 
  -3   7  15        6.54        7.37      1.17 o 
  -2   7  15       54.03       53.36      2.61 o 
  -1   7  15        1.50        1.03      0.79 o 
   0   7  15        0.01       -0.35      0.89 o 
   1   7  15       14.65       15.66      1.37 o 
   2   7  15        3.91        2.38      0.81 o 
   3   7  15        7.51        7.07      1.01 o 
   4   7  15        0.25       -0.29      0.72 o 
   5   7  15        3.25        2.78      1.20 o 
   6   7  15       26.22       30.34      4.15 o 
  -6   8  15       15.95       14.55      1.43 o 
  -5   8  15        1.17        0.95      1.05 o 
  -4   8  15        7.84        4.36      1.13 o 
  -3   8  15       20.90       20.84      1.69 o 
  -2   8  15        0.48        0.29      0.85 o 
  -1   8  15        2.05        2.30      0.95 o 
   0   8  15       36.65       36.77      1.92 o 
   1   8  15       11.24       11.51      1.54 o 
   2   8  15       10.80        5.91      0.98 o 
   3   8  15        1.78        0.34      0.79 o 
   4   8  15        3.48        2.69      0.97 o 
   5   8  15        1.35        1.37      0.94 o 
  -6   9  15        7.41        2.73      1.29 o 
  -5   9  15       13.00       13.05      1.68 o 
  -4   9  15        0.33       -0.31      0.94 o 
  -3   9  15        0.54        0.76      0.99 o 
  -2   9  15        2.87        2.08      0.96 o 
  -1   9  15       32.68       33.34      1.98 o 
   0   9  15        0.63        0.16      0.88 o 
   1   9  15        2.48        2.40      1.01 o 
   2   9  15       26.96       25.35      1.81 o 
   3   9  15        0.38        0.47      0.83 o 
   4   9  15       10.71        9.93      2.32 o 
  -4  10  15        5.50        5.21      1.36 o 
  -3  10  15       11.92       12.14      1.56 o 
  -2  10  15       25.89       26.19      1.95 o 
  -1  10  15       12.91        9.69      1.37 o 
   0  10  15       20.39       18.32      1.70 o 
   1  10  15        7.66        8.91      1.37 o 
   2  10  15        5.33        7.61      1.34 o 
   3  10  15       31.36       22.98      1.95 o 
  -3  11  15        0.85        1.88      2.10 o 
  -2  11  15        0.77        2.50      1.16 o 
  -1  11  15        9.24        8.50      1.43 o 
   0  11  15       10.23       10.92      1.73 o 
   1  11  15        8.57        7.09      1.37 o 
  -9   0  16        4.25        3.25      1.58 o 
  -8   0  16        1.76        2.88      1.48 o 
  -7   0  16        4.78        3.99      1.70 o 
  -6   0  16      207.20      185.68      5.48 o 
  -5   0  16       18.62       18.75      1.90 o 
  -4   0  16      194.15      184.58      5.00 o 
  -3   0  16       14.81       14.06      1.16 o 
  -2   0  16       33.70       34.91      1.52 o 
  -1   0  16      134.87      137.15      4.22 o 
   0   0  16      305.16      333.24     12.59 o 
   1   0  16      312.97      300.81      6.74 o 
   2   0  16       23.72       32.59      1.79 o 
   3   0  16        1.59        0.08      1.30 o 
   4   0  16       33.14       25.37      3.16 o 
   5   0  16        8.95       11.96      2.69 o 
   6   0  16        1.49       -0.35      1.69 o 
   7   0  16        8.73       14.92      3.39 o 
  -9   1  16       11.79       11.98      2.17 o 
  -8   1  16        0.29        0.20      0.89 o 
  -7   1  16       16.36       14.94      1.41 o 
  -6   1  16      228.80      213.94      4.25 o 
  -5   1  16       51.17       46.49      2.89 o 
  -4   1  16        2.48        2.46      0.76 o 
  -3   1  16       60.79       63.36      1.65 o 
  -2   1  16        6.29        5.20      0.57 o 
  -1   1  16        5.16        6.62      0.63 o 
   0   1  16      231.29      217.79      3.56 o 
   1   1  16       32.51       38.41      3.10 o 
   2   1  16      221.02      192.66      5.68 o 
   3   1  16        0.06       -0.32      0.48 o 
   4   1  16      210.82      165.31      5.45 o 
   5   1  16       41.21       49.28      3.67 o 
   6   1  16        0.67        1.32      1.38 o 
   7   1  16        0.36        1.73      2.29 o 
  -8   2  16       18.46       20.19      1.64 o 
  -7   2  16      205.19      198.03      4.94 o 
  -6   2  16        9.63       11.48      1.23 o 
  -5   2  16       41.30       43.95      1.84 o 
  -4   2  16       46.89       46.79      1.53 o 
  -3   2  16       41.23       43.21      1.41 o 
  -2   2  16       46.43       42.40      1.33 o 
  -1   2  16        9.54       12.13      0.97 o 
   0   2  16       64.85       64.40      1.78 o 
   1   2  16      242.80      266.97      4.39 o 
   2   2  16        8.27        6.42      1.25 o 
   3   2  16       28.46       29.62      2.53 o 
   4   2  16       55.91       52.75      2.71 o 
   5   2  16        0.56        0.52      1.19 o 
   6   2  16        5.16        3.73      1.63 o 
   7   2  16        0.07       -0.84      1.41 o 
  -8   3  16        6.05        8.01      1.40 o 
  -7   3  16        5.87        4.31      1.23 o 
  -6   3  16        1.87        0.55      0.81 o 
  -5   3  16       79.67       75.04      2.02 o 
  -4   3  16       32.18       32.26      1.35 o 
  -3   3  16      205.87      201.21      3.28 o 
  -2   3  16      396.18      383.86      5.82 o 
  -1   3  16      246.33      242.72      4.13 o 
   0   3  16      343.78      346.56      5.58 o 
   1   3  16      538.84      532.75      7.67 o 
   2   3  16        0.00       -0.67      0.67 o 
   3   3  16        1.59        0.78      0.74 o 
   4   3  16        5.61        4.08      0.94 o 
   5   3  16        0.46        1.06      0.90 o 
   6   3  16        5.07        4.71      2.03 o 
   7   3  16       24.98       37.01      8.53 o 
  -8   4  16        5.32       10.23      1.33 o 
  -7   4  16      100.69      105.94      2.97 o 
  -6   4  16        0.01       -0.39      0.79 o 
  -5   4  16       42.30       39.94      1.73 o 
  -4   4  16      160.78      162.52      2.98 o 
  -3   4  16      103.89       99.91      2.43 o 
  -2   4  16       54.69       50.38      3.25 o 
  -1   4  16      407.18      403.16      7.10 o 
   0   4  16     1530.82     1508.86     19.19 o 
   1   4  16      207.29      192.85      3.65 o 
   2   4  16      303.55      302.49      5.05 o 
   3   4  16        0.04        0.09      0.79 o 
   4   4  16       18.45       19.37      1.65 o 
   5   4  16        7.92        8.63      1.34 o 
   6   4  16        0.48       -0.11      0.99 o 
  -8   5  16        7.21        6.92      1.25 o 
  -7   5  16       17.78       16.96      1.46 o 
  -6   5  16        4.99        5.53      0.92 o 
  -5   5  16       16.85       18.65      1.22 o 
  -4   5  16       21.13       22.93      1.26 o 
  -3   5  16        0.48        0.51      0.84 o 
  -2   5  16       57.28       75.23      2.95 o 
  -1   5  16       15.26       14.76      1.33 o 
   0   5  16        5.89        7.67      1.08 o 
   1   5  16      592.60      574.77      8.34 o 
   2   5  16      123.74      122.19      2.85 o 
   3   5  16       13.44       11.65      1.10 o 
   4   5  16        0.03        0.41      0.83 o 
   5   5  16        2.70        1.47      1.06 o 
   6   5  16       42.39       43.68      3.32 o 
  -7   6  16        0.76        1.51      0.94 o 
  -6   6  16       12.50        9.44      1.08 o 
  -5   6  16        1.08        1.18      0.76 o 
  -4   6  16       41.38       48.36      2.28 o 
  -3   6  16        0.17        0.20      0.84 o 
  -2   6  16       21.57       25.56      1.65 o 
  -1   6  16        2.31        3.71      0.95 o 
   0   6  16        9.13        8.86      1.15 o 
   1   6  16      143.79      151.05      3.25 o 
   2   6  16       15.76       15.91      1.25 o 
   3   6  16        4.40        2.97      0.82 o 
   4   6  16        4.13        3.47      1.18 o 
   5   6  16       38.89       51.03      2.71 o 
   6   6  16        0.08        1.33      1.27 o 
  -7   7  16        4.19        2.25      0.98 o 
  -6   7  16        3.30        1.42      0.93 o 
  -5   7  16        0.19       -0.96      0.96 o 
  -4   7  16       20.98       16.40      1.58 o 
  -3   7  16        5.93        4.00      1.05 o 
  -2   7  16       95.48       76.77      2.69 o 
  -1   7  16       11.04       10.44      1.25 o 
   0   7  16        0.34        0.01      0.78 o 
   1   7  16        3.34        3.39      0.91 o 
   2   7  16        0.53        0.70      0.72 o 
   3   7  16        4.69        2.95      0.94 o 
   4   7  16       16.45       17.24      1.44 o 
   5   7  16       20.51       21.67      2.03 o 
  -6   8  16        0.03       -1.30      1.32 o 
  -5   8  16        3.37        3.47      1.23 o 
  -4   8  16        8.63        7.43      1.35 o 
  -3   8  16        1.63        1.38      0.96 o 
  -2   8  16        9.80        7.10      1.22 o 
  -1   8  16      135.01      122.40      3.51 o 
   0   8  16       90.72       93.28      3.03 o 
   1   8  16       77.98       78.71      2.76 o 
   2   8  16       68.88       65.71      2.59 o 
   3   8  16        0.12        0.18      0.79 o 
   4   8  16        5.49        6.55      1.15 o 
  -5   9  16       49.88       59.73      3.32 o 
  -4   9  16       54.54       59.22      2.70 o 
  -3   9  16       19.06       18.53      1.74 o 
  -2   9  16        1.21        0.20      1.00 o 
  -1   9  16       61.65       66.11      2.66 o 
   0   9  16       60.33       77.40      2.83 o 
   1   9  16        7.17        8.01      1.27 o 
   2   9  16       50.09       53.29      4.09 o 
   3   9  16        6.18        4.71      1.27 o 
   4   9  16        5.99        3.71      1.75 o 
  -4  10  16        7.25        6.64      1.86 o 
  -3  10  16        0.60        0.81      1.60 o 
  -2  10  16        3.73       -0.08      1.43 o 
  -1  10  16        6.94        3.33      1.13 o 
   0  10  16        3.51        1.60      1.07 o 
   1  10  16       23.40       30.30      2.02 o 
   2  10  16       49.54       62.72      2.74 o 
  -1  11  16       20.92       14.80      2.08 o 
   0  11  16       12.46       15.42      1.72 o 
  -8   1  17        3.40        3.61      1.11 o 
  -7   1  17       23.80       25.14      1.74 o 
  -6   1  17        6.38        4.83      1.01 o 
  -5   1  17      138.59      138.51      3.16 o 
  -4   1  17       43.70       44.93      1.73 o 
  -3   1  17       81.24       82.55      1.92 o 
  -2   1  17      179.93      181.87      2.71 o 
  -1   1  17        0.06       -0.35      0.48 o 
   0   1  17       61.92       58.78      1.76 o 
   1   1  17       25.68       24.64      1.53 o 
   2   1  17       15.94       10.07      1.08 o 
   3   1  17      116.82      100.57      4.20 o 
   4   1  17       42.22       33.64      4.01 o 
   5   1  17       14.03       13.57      2.01 o 
   6   1  17        0.20        1.38      1.41 o 
   7   1  17        0.74       -1.76      2.02 o 
  -8   2  17        0.27        1.78      1.01 o 
  -7   2  17        0.13        1.79      0.99 o 
  -6   2  17      130.51      117.00      3.71 o 
  -5   2  17        9.35       16.93      1.32 o 
  -4   2  17        9.54       10.13      1.04 o 
  -3   2  17        1.57        2.78      0.68 o 
  -2   2  17      169.62      166.03      3.22 o 
  -1   2  17      208.97      210.02      3.31 o 
   0   2  17      236.25      238.53      4.08 o 
   1   2  17      480.92      449.72      7.95 o 
   2   2  17      226.52      195.66      4.71 o 
   3   2  17       17.08       15.74      1.42 o 
   4   2  17        0.04        0.35      1.11 o 
   5   2  17       11.26        6.17      1.62 o 
   6   2  17        8.34       12.73      2.33 o 
  -8   3  17       18.37       16.31      1.56 o 
  -7   3  17       17.54       18.16      1.51 o 
  -6   3  17       37.54       42.17      2.66 o 
  -5   3  17        8.65        7.28      1.03 o 
  -4   3  17        0.85       -0.12      0.64 o 
  -3   3  17        4.03        5.63      0.79 o 
  -2   3  17        1.08       -0.62      0.62 o 
  -1   3  17      849.57      883.84     20.08 o 
   0   3  17       91.91       94.86      2.34 o 
   1   3  17      369.53      352.74      5.68 o 
   2   3  17      308.23      279.30      5.72 o 
   3   3  17       81.68       77.65      4.25 o 
   4   3  17        0.57        0.23      0.84 o 
   5   3  17        7.08        5.54      1.97 o 
   6   3  17        5.47        9.97      3.64 o 
  -8   4  17       14.45       13.09      1.66 o 
  -7   4  17       76.98       76.29      3.02 o 
  -6   4  17        2.27        1.89      0.87 o 
  -5   4  17        2.23        0.76      0.72 o 
  -4   4  17       17.91       21.83      1.22 o 
  -3   4  17        0.24        0.98      0.61 o 
  -2   4  17       89.58       80.52      2.58 o 
  -1   4  17        0.47        0.82      0.89 o 
   0   4  17      262.98      274.24      5.81 o 
   1   4  17        7.14        6.68      0.90 o 
   2   4  17        3.95        4.13      1.22 o 
   3   4  17       31.64       31.03      2.42 o 
   4   4  17        0.35        1.23      0.92 o 
   5   4  17       59.62       70.20      2.95 o 
   6   4  17        0.06       -1.18      1.40 o 
  -7   5  17        0.39       -0.28      1.04 o 
  -6   5  17        0.00        0.01      0.94 o 
  -5   5  17        0.04       -0.43      0.67 o 
  -4   5  17        7.79       10.45      1.87 o 
  -3   5  17       82.27       84.89      3.60 o 
  -2   5  17       13.09       11.26      1.30 o 
  -1   5  17       68.44       62.87      2.34 o 
   0   5  17        0.56       -0.98      0.98 o 
   1   5  17      117.27      116.97      2.80 o 
   2   5  17       59.42       65.61      2.08 o 
   3   5  17       19.48       22.65      1.74 o 
   4   5  17       12.97       15.36      1.62 o 
   5   5  17       12.73       18.62      1.89 o 
   6   5  17        1.97        3.06      2.27 o 
  -7   6  17       35.22       34.47      2.74 o 
  -6   6  17        0.15       -0.19      0.80 o 
  -5   6  17        6.61        6.77      1.08 o 
  -4   6  17        7.25        4.42      1.14 o 
  -3   6  17       13.73       12.72      1.43 o 
  -2   6  17        3.16        3.99      1.03 o 
  -1   6  17       24.53       22.15      1.60 o 
   0   6  17        2.51        2.13      0.90 o 
   1   6  17      172.75      185.96      4.33 o 
   2   6  17       16.92       14.16      1.21 o 
   3   6  17       19.66       17.58      1.72 o 
   4   6  17        0.21        0.42      0.97 o 
   5   6  17        5.56        7.06      1.47 o 
  -6   7  17        1.37        2.25      0.99 o 
  -5   7  17       16.54       19.37      2.52 o 
  -4   7  17        7.44        7.08      1.34 o 
  -3   7  17       11.29        8.69      1.28 o 
  -2   7  17        2.13        2.56      1.22 o 
  -1   7  17       58.25       60.86      2.43 o 
   0   7  17       80.75       82.13      2.82 o 
   1   7  17       28.58       25.28      2.09 o 
   2   7  17       17.49       16.69      1.33 o 
   3   7  17        1.33        2.94      0.92 o 
   4   7  17       45.53       51.10      2.65 o 
   5   7  17        2.43        4.67      1.39 o 
  -6   8  17        6.41        8.33      1.59 o 
  -5   8  17        0.04        0.40      1.15 o 
  -4   8  17       18.19       16.30      1.70 o 
  -3   8  17        1.60       -0.12      0.95 o 
  -2   8  17        0.56       -0.50      1.46 o 
  -1   8  17       27.03       23.66      1.77 o 
   0   8  17        3.82        5.65      1.12 o 
   1   8  17        8.18        4.77      1.10 o 
   2   8  17       10.73       13.18      1.49 o 
   3   8  17        0.02       -0.04      0.83 o 
   4   8  17       10.91       11.76      1.69 o 
  -5   9  17       10.15       10.13      2.00 o 
  -4   9  17        1.86        0.89      1.11 o 
  -3   9  17        3.35        3.20      1.19 o 
  -2   9  17        0.10        0.31      0.99 o 
  -1   9  17        0.07       -0.39      0.91 o 
   0   9  17       13.79       12.73      1.49 o 
   1   9  17        0.38        0.14      0.95 o 
   2   9  17        1.56        1.43      1.02 o 
   3   9  17       25.05       25.96      2.20 o 
  -3  10  17        0.27       -1.07      1.07 o 
  -2  10  17        0.01       -0.28      1.94 o 
  -1  10  17        1.28       -0.46      1.19 o 
   0  10  17        8.91        8.32      1.41 o 
   1  10  17        0.27        0.62      1.04 o 
  -8   0  18       50.04       50.30      3.29 o 
  -7   0  18        7.72        6.86      1.69 o 
  -6   0  18       61.58       59.73      3.08 o 
  -5   0  18       81.41       85.15      3.49 o 
  -4   0  18        5.54        5.25      1.26 o 
  -3   0  18       10.01       13.15      1.51 o 
  -2   0  18        0.14        0.25      0.68 o 
  -1   0  18       92.09       93.46      3.27 o 
   0   0  18     1110.00      994.90     38.45 o 
   1   0  18      632.08      553.91     11.28 o 
   2   0  18      283.24      245.54      9.59 o 
   3   0  18       62.38       57.98      4.55 o 
   4   0  18       31.95       33.47      3.88 o 
   5   0  18       16.58        9.36      2.60 o 
   6   0  18       19.52       29.85      4.22 o 
  -8   1  18        2.50        1.04      1.04 o 
  -7   1  18        0.03        0.30      1.36 o 
  -6   1  18        5.45        7.63      1.20 o 
  -5   1  18       17.82       18.18      1.37 o 
  -4   1  18       10.31       11.99      1.10 o 
  -3   1  18        4.31        4.48      0.72 o 
  -2   1  18       41.17       43.73      1.48 o 
  -1   1  18       10.09       11.43      1.38 o 
   0   1  18      261.40      247.96      5.07 o 
   1   1  18      690.07      656.14     10.86 o 
   2   1  18       40.23       23.55      6.20 o 
   3   1  18      105.67       92.67      3.97 o 
   4   1  18        2.24       -0.02      1.39 o 
   5   1  18       14.06       11.11      2.01 o 
   6   1  18        0.08       -0.60      1.33 o 
  -8   2  18       17.67       14.50      1.56 o 
  -7   2  18        6.10        7.91      1.52 o 
  -6   2  18       29.73       34.38      1.85 o 
  -5   2  18       17.05       20.28      1.43 o 
  -4   2  18       20.22       19.54      1.32 o 
  -3   2  18      111.89      113.34      2.36 o 
  -2   2  18      151.60      145.75      3.50 o 
  -1   2  18        3.16        2.58      0.91 o 
   0   2  18        4.42        6.84      0.85 o 
   1   2  18       30.64       33.28      1.82 o 
   2   2  18       17.12       15.59      1.36 o 
   3   2  18       38.41       32.61      1.87 o 
   4   2  18        5.50        3.52      1.43 o 
   5   2  18        1.04       -0.08      1.32 o 
   6   2  18        3.11        0.07      1.62 o 
  -8   3  18        0.29       -0.37      1.03 o 
  -7   3  18        6.21        7.82      1.19 o 
  -6   3  18        2.15        1.74      1.10 o 
  -5   3  18       37.70       39.42      1.81 o 
  -4   3  18       25.08       20.69      1.31 o 
  -3   3  18        5.95        5.69      0.90 o 
  -2   3  18       20.12       14.65      1.33 o 
  -1   3  18       43.15       54.63      2.65 o 
   0   3  18       74.46       76.23      2.14 o 
   1   3  18       47.27       39.43      4.13 o 
   2   3  18        2.50        2.42      0.88 o 
   3   3  18        1.62        3.74      0.94 o 
   4   3  18        0.43        2.32      1.00 o 
   5   3  18       14.73       16.46      2.35 o 
   6   3  18        0.95        1.02      1.56 o 
  -7   4  18       53.21       58.68      2.36 o 
  -6   4  18        0.45        1.09      0.92 o 
  -5   4  18        8.83       10.94      1.18 o 
  -4   4  18      160.31      173.24      3.67 o 
  -3   4  18      492.95      507.79      8.85 o 
  -2   4  18      280.48      279.91      5.59 o 
  -1   4  18        1.10        1.51      2.22 o 
   0   4  18       44.93       49.00      2.08 o 
   1   4  18      110.68      118.74      2.80 o 
   2   4  18       75.87       71.67      2.62 o 
   3   4  18       46.69       42.86      2.20 o 
   4   4  18        0.12       -0.06      0.86 o 
   5   4  18       19.30       19.35      1.90 o 
   6   4  18        0.72        0.14      1.57 o 
  -7   5  18       15.51       14.79      2.41 o 
  -6   5  18        0.29       -0.03      0.81 o 
  -5   5  18       43.13       48.98      1.75 o 
  -4   5  18       64.71       63.70      2.52 o 
  -3   5  18       21.53       27.35      2.29 o 
  -2   5  18      358.42      353.75      6.75 o 
  -1   5  18      165.69      159.70      3.89 o 
   0   5  18        3.13        2.91      0.94 o 
   1   5  18        8.78        9.42      1.04 o 
   2   5  18        5.45        3.32      0.99 o 
   3   5  18        0.59        1.65      1.18 o 
   4   5  18        3.09        3.38      1.52 o 
   5   5  18        9.11        7.78      1.47 o 
  -7   6  18        9.61       10.20      1.55 o 
  -6   6  18       11.91       11.29      1.61 o 
  -5   6  18        2.37        0.48      1.09 o 
  -4   6  18       25.62       26.41      2.69 o 
  -3   6  18        2.26        1.76      1.00 o 
  -2   6  18        0.00        0.06      0.87 o 
  -1   6  18        0.56        0.73      0.88 o 
   0   6  18        0.75        0.74      1.12 o 
   1   6  18       73.10       74.57      2.60 o 
   2   6  18        3.67        3.01      0.86 o 
   3   6  18       59.50       55.75      2.57 o 
   4   6  18      124.61      129.89      4.06 o 
   5   6  18       15.44       19.60      2.07 o 
  -6   7  18        1.06       -0.40      1.09 o 
  -5   7  18        7.41        2.46      1.26 o 
  -4   7  18        3.29        1.33      1.04 o 
  -3   7  18       36.13       34.54      2.09 o 
  -2   7  18       11.62        9.18      1.34 o 
  -1   7  18        0.06        0.70      0.85 o 
   0   7  18        4.47        3.81      1.16 o 
   1   7  18        0.62        1.29      0.90 o 
   2   7  18        1.39        1.18      1.32 o 
   3   7  18       15.73       17.50      1.75 o 
   4   7  18        4.10        3.82      1.31 o 
  -5   8  18        0.49       -1.05      1.05 o 
  -4   8  18        0.03        0.22      1.03 o 
  -3   8  18       42.20       53.92      2.58 o 
  -2   8  18        6.92        4.51      1.18 o 
  -1   8  18        5.69        5.14      1.19 o 
   0   8  18       19.91       17.99      1.63 o 
   1   8  18        7.78        5.65      1.23 o 
   2   8  18       45.09       44.03      2.27 o 
   3   8  18       61.86       65.41      3.51 o 
  -4   9  18       42.41       47.71      2.99 o 
  -3   9  18        0.11        0.22      1.06 o 
  -2   9  18        1.75        0.01      1.19 o 
  -1   9  18        1.05        2.76      1.13 o 
   0   9  18        2.20        1.82      1.12 o 
   1   9  18        1.65       -0.25      1.00 o 
   2   9  18        0.03       -0.33      0.97 o 
  -2  10  18       23.32       25.25      2.11 o 
  -1  10  18       16.13       17.64      2.23 o 
   0  10  18        0.63        1.97      1.42 o 
  -8   1  19       21.87       18.34      1.70 o 
  -7   1  19        0.22       -0.05      0.94 o 
  -6   1  19        1.39        1.65      0.96 o 
  -5   1  19        3.95        3.33      0.91 o 
  -4   1  19        2.83        3.81      0.85 o 
  -3   1  19        3.34        2.12      0.76 o 
  -2   1  19       26.58       27.58      1.40 o 
  -1   1  19       65.15       68.78      2.41 o 
   0   1  19      279.78      309.04      7.07 o 
   1   1  19       32.20       40.66      1.91 o 
   2   1  19        0.46        1.58      1.14 o 
   3   1  19        2.09        2.00      1.23 o 
   4   1  19        3.50        3.29      1.43 o 
   5   1  19       13.19       15.89      2.54 o 
   6   1  19        0.39        1.17      1.56 o 
  -8   2  19        1.43        1.05      1.22 o 
  -7   2  19       14.51       14.18      1.46 o 
  -6   2  19        5.38        2.48      0.99 o 
  -5   2  19       49.86       53.22      2.05 o 
  -4   2  19       76.39       75.33      2.28 o 
  -3   2  19       25.92       26.21      1.77 o 
  -2   2  19       73.12       69.79      2.40 o 
  -1   2  19       21.71       21.67      1.52 o 
   0   2  19      190.80      177.21      4.72 o 
   1   2  19        1.94        1.48      0.80 o 
   2   2  19        0.12       -0.30      0.71 o 
   3   2  19        0.60        1.24      1.19 o 
   4   2  19        0.67        3.90      1.44 o 
   5   2  19        1.79       -0.96      1.32 o 
   6   2  19        0.20        2.55      1.67 o 
  -7   3  19        2.15        2.62      1.04 o 
  -6   3  19       16.25       18.72      3.15 o 
  -5   3  19       74.65       70.91      3.05 o 
  -4   3  19        7.89       10.18      1.00 o 
  -3   3  19      100.02       97.43      2.56 o 
  -2   3  19       51.95       46.93      2.45 o 
  -1   3  19       75.92       78.97      2.67 o 
   0   3  19      146.36      154.94      3.86 o 
   1   3  19        0.07        0.14      0.82 o 
   2   3  19       34.11       31.70      1.85 o 
   3   3  19       14.83       17.04      1.59 o 
   4   3  19        4.58        4.91      2.70 o 
   5   3  19        3.63        3.84      2.36 o 
  -7   4  19        5.31        6.50      1.27 o 
  -6   4  19       49.06       49.14      2.09 o 
  -5   4  19        1.96        1.76      0.87 o 
  -4   4  19        0.05        0.07      1.00 o 
  -3   4  19        1.99        0.00      0.87 o 
  -2   4  19       45.17       41.74      2.00 o 
  -1   4  19       69.68       66.31      2.49 o 
   0   4  19       54.61       53.13      2.16 o 
   1   4  19       12.41       13.27      1.41 o 
   2   4  19       11.25       11.15      1.36 o 
   3   4  19        6.02        7.94      1.51 o 
   4   4  19       19.40       16.24      2.32 o 
   5   4  19       24.00       31.75      4.09 o 
  -7   5  19        1.67        0.25      0.99 o 
  -6   5  19        0.16       -0.18      0.86 o 
  -5   5  19        0.01       -0.42      1.04 o 
  -4   5  19        0.16        0.17      1.13 o 
  -3   5  19       83.89       83.26      2.86 o 
  -2   5  19      115.17      107.80      3.25 o 
  -1   5  19       16.25       13.55      1.51 o 
   0   5  19       17.38       17.64      1.53 o 
   1   5  19        0.48        0.03      0.77 o 
   2   5  19        1.65        1.46      0.95 o 
   3   5  19        7.97        5.77      1.57 o 
   4   5  19      106.06      139.47      4.28 o 
   5   5  19       78.55       89.73      5.34 o 
  -6   6  19        6.58        9.98      1.88 o 
  -5   6  19       35.24       37.31      2.21 o 
  -4   6  19       27.08       20.76      1.81 o 
  -3   6  19        0.82       -0.85      0.85 o 
  -2   6  19        7.06        4.60      1.16 o 
  -1   6  19       14.50       14.88      1.48 o 
   0   6  19        0.41        0.85      0.89 o 
   1   6  19      101.09      110.55      3.29 o 
   2   6  19       93.03       99.02      3.29 o 
   3   6  19       76.51       79.37      3.08 o 
   4   6  19       32.49       39.24      2.42 o 
  -5   7  19       27.08       29.95      2.13 o 
  -4   7  19        5.78        8.29      1.46 o 
  -3   7  19       14.53       10.86      1.83 o 
  -2   7  19       21.40       27.52      1.93 o 
  -1   7  19       72.81       68.74      2.90 o 
   0   7  19        1.27        2.00      1.27 o 
   1   7  19       47.76       51.46      2.35 o 
   2   7  19        2.21        3.81      1.10 o 
   3   7  19        3.23        2.39      1.16 o 
   4   7  19        2.56        0.72      1.17 o 
  -5   8  19        1.29        0.38      2.17 o 
  -4   8  19        4.63        3.83      1.91 o 
  -3   8  19       25.31       34.92      2.35 o 
  -2   8  19       15.75       21.29      1.85 o 
  -1   8  19        1.17        0.71      0.96 o 
   0   8  19        0.06       -0.12      0.93 o 
   1   8  19       17.62       21.43      1.84 o 
   2   8  19       49.62       59.42      2.69 o 
   3   8  19        0.70       -0.80      1.19 o 
  -3   9  19       37.71       33.36      2.29 o 
  -2   9  19        4.51        1.70      1.10 o 
  -1   9  19        0.51        0.52      1.12 o 
   0   9  19        0.16       -0.36      1.10 o 
   1   9  19        0.12       -0.96      0.96 o 
  -7   0  20       44.53       48.33      3.06 o 
  -6   0  20        4.07        7.51      2.94 o 
  -5   0  20       12.95       11.01      1.72 o 
  -4   0  20       39.78       38.12      2.45 o 
  -3   0  20      280.54      300.30      7.15 o 
  -2   0  20      215.23      211.34      7.91 o 
  -1   0  20       58.39       48.55      4.90 o 
   0   0  20      145.62      160.12      7.11 o 
   1   0  20      521.94      484.67     15.58 o 
   2   0  20       23.90       20.33      3.20 o 
   3   0  20       17.05       15.50      2.93 o 
   4   0  20        0.23       -0.48      1.78 o 
   5   0  20        2.51        3.08      2.15 o 
  -7   1  20       12.09       15.85      1.53 o 
  -6   1  20        0.37       -0.85      0.85 o 
  -5   1  20       13.10        9.13      1.14 o 
  -4   1  20       14.49       10.36      1.31 o 
  -3   1  20       46.94       50.70      2.19 o 
  -2   1  20       10.27       11.05      1.44 o 
  -1   1  20       92.23       90.42      2.81 o 
   0   1  20       11.88       13.64      1.34 o 
   1   1  20       62.93       71.44      2.56 o 
   2   1  20        9.10        6.36      1.49 o 
   3   1  20        3.71        2.95      2.35 o 
   4   1  20       62.65       64.15      3.66 o 
   5   1  20        0.10        1.48      2.20 o 
  -7   2  20       21.60       19.51      1.79 o 
  -6   2  20       20.22       18.10      1.51 o 
  -5   2  20        0.96        2.46      0.94 o 
  -4   2  20        0.14       -0.50      0.89 o 
  -3   2  20       40.92       39.07      1.75 o 
  -2   2  20       40.28       39.52      2.59 o 
  -1   2  20      374.68      376.31      9.83 o 
   0   2  20      174.06      167.74      4.10 o 
   1   2  20       20.80       21.20      2.59 o 
   2   2  20       66.77       65.45      2.53 o 
   3   2  20        0.69       -0.45      1.22 o 
   4   2  20        6.19        8.14      1.95 o 
   5   2  20        2.78        0.86      1.55 o 
  -7   3  20        0.73       -0.18      0.99 o 
  -6   3  20       14.68       17.48      1.54 o 
  -5   3  20       29.66       29.02      1.68 o 
  -4   3  20        8.12        7.72      1.23 o 
  -3   3  20      100.34       84.17      2.80 o 
  -2   3  20       56.45       60.21      2.34 o 
  -1   3  20      115.95      129.62      3.44 o 
   0   3  20       29.40       25.71      2.19 o 
   1   3  20       28.72       30.39      2.86 o 
   2   3  20        8.41        7.73      1.21 o 
   3   3  20        1.23        2.06      0.98 o 
   4   3  20       90.23      108.78      4.80 o 
   5   3  20        5.34        4.30      1.81 o 
  -7   4  20       40.33       41.70      2.13 o 
  -6   4  20       62.53       70.66      2.49 o 
  -5   4  20       29.47       28.47      1.92 o 
  -4   4  20        0.86       -0.56      0.96 o 
  -3   4  20       12.28       13.41      1.68 o 
  -2   4  20       21.88       19.66      1.61 o 
  -1   4  20        0.02        1.22      0.90 o 
   0   4  20        0.02       -0.66      1.20 o 
   1   4  20        2.13        2.55      0.95 o 
   2   4  20        7.14        7.02      1.19 o 
   3   4  20        1.43        2.94      1.04 o 
   4   4  20       15.55       17.54      1.80 o 
   5   4  20        9.00        6.91      2.79 o 
  -6   5  20        2.50        2.30      2.86 o 
  -5   5  20       32.57       33.95      2.74 o 
  -4   5  20       15.05       13.78      1.57 o 
  -3   5  20        1.25        0.89      0.94 o 
  -2   5  20       31.44       31.52      2.59 o 
  -1   5  20      344.55      344.10      6.75 o 
   0   5  20       39.95       47.80      3.03 o 
   1   5  20        4.68        3.32      1.23 o 
   2   5  20        3.40        2.49      1.05 o 
   3   5  20        1.40        0.94      1.02 o 
   4   5  20        0.00        0.98      1.16 o 
  -6   6  20        0.64       -0.44      2.05 o 
  -5   6  20       17.40       18.07      2.30 o 
  -4   6  20       27.06       29.49      2.43 o 
  -3   6  20       31.03       34.17      2.08 o 
  -2   6  20        4.63        3.32      1.11 o 
  -1   6  20       29.89       28.67      3.41 o 
   0   6  20       45.10       59.70      2.48 o 
   1   6  20       31.53       33.27      2.00 o 
   2   6  20       17.26       23.15      2.32 o 
   3   6  20        1.58        2.06      1.16 o 
   4   6  20       40.16       52.02      3.05 o 
  -5   7  20        8.42        6.47      2.18 o 
  -4   7  20        0.77       -0.63      1.07 o 
  -3   7  20        5.71        3.40      1.19 o 
  -2   7  20        3.33        7.39      1.50 o 
  -1   7  20        0.74        1.98      1.02 o 
   0   7  20        5.67        4.50      1.17 o 
   1   7  20       16.56       16.77      1.64 o 
   2   7  20       27.52       26.01      2.56 o 
   3   7  20        5.04        5.22      2.41 o 
  -4   8  20        0.78        0.02      1.16 o 
  -3   8  20        1.40        0.62      1.10 o 
  -2   8  20        1.91        0.79      1.11 o 
  -1   8  20       15.61       13.17      1.58 o 
   0   8  20        0.74       -0.48      0.97 o 
   1   8  20      144.30      166.90      5.79 o 
   2   8  20       61.63       71.65      3.76 o 
  -2   9  20        8.18        6.86      1.47 o 
  -1   9  20        0.53       -0.43      1.11 o 
   0   9  20       24.50       31.96      3.49 o 
  -7   1  21        0.06        0.17      1.05 o 
  -6   1  21        2.42        0.78      0.96 o 
  -5   1  21        9.65       14.41      1.35 o 
  -4   1  21       14.16       21.63      1.50 o 
  -3   1  21        5.14        6.46      1.18 o 
  -2   1  21      108.69      118.32      3.78 o 
  -1   1  21       33.95       31.15      2.67 o 
   0   1  21        0.56        1.02      1.22 o 
   1   1  21       18.59       19.32      2.17 o 
   2   1  21        6.61        6.47      1.60 o 
   3   1  21        5.36        2.49      1.85 o 
   4   1  21        9.99       11.35      3.77 o 
   5   1  21        0.00       -0.27      1.56 o 
  -7   2  21       60.89       62.77      2.51 o 
  -6   2  21        6.44        5.53      1.15 o 
  -5   2  21        2.27        1.94      0.98 o 
  -4   2  21       47.47       55.03      5.30 o 
  -3   2  21      124.25      127.88      4.51 o 
  -2   2  21      277.87      282.37      5.72 o 
  -1   2  21       81.34       96.27      3.74 o 
   0   2  21      100.91      102.43      3.13 o 
   1   2  21        2.10        1.28      0.90 o 
   2   2  21       15.33       15.01      2.04 o 
   3   2  21        3.20        4.05      1.60 o 
   4   2  21        4.09        6.60      3.25 o 
   5   2  21        5.72        4.70      1.86 o 
  -6   3  21        8.04       10.14      1.29 o 
  -5   3  21       44.49       44.95      2.33 o 
  -4   3  21       16.63       14.87      1.86 o 
  -3   3  21       42.39       37.78      2.06 o 
  -2   3  21        2.10        3.80      1.65 o 
  -1   3  21        5.50        7.30      2.21 o 
   0   3  21       29.80       28.78      2.25 o 
   1   3  21        0.85        1.45      0.91 o 
   2   3  21        7.52        5.74      1.17 o 
   3   3  21       33.04       37.26      2.93 o 
   4   3  21       61.05       71.89      4.10 o 
  -6   4  21        8.77       11.04      1.57 o 
  -5   4  21        5.66       10.31      3.46 o 
  -4   4  21        2.43        1.00      1.08 o 
  -3   4  21        1.26        2.70      1.07 o 
  -2   4  21      102.92      100.58      3.15 o 
  -1   4  21       11.41       12.08      2.25 o 
   0   4  21        0.01       -0.03      1.06 o 
   1   4  21       21.21       17.98      1.96 o 
   2   4  21        0.15        0.40      0.88 o 
   3   4  21        0.91       -0.54      1.27 o 
   4   4  21        0.59        2.79      1.74 o 
  -6   5  21       29.35       31.52      2.87 o 
  -5   5  21       32.86       31.55      2.58 o 
  -4   5  21       12.59       17.46      1.71 o 
  -3   5  21       20.73       19.46      1.74 o 
  -2   5  21        7.22        8.11      1.30 o 
  -1   5  21       20.20       23.03      1.88 o 
   0   5  21       49.57       45.68      2.82 o 
   1   5  21        0.10       -0.93      0.93 o 
   2   5  21        5.48        3.66      1.11 o 
   3   5  21        5.59        4.26      1.28 o 
   4   5  21       42.58       46.75      3.16 o 
  -5   6  21        1.14        0.39      1.14 o 
  -4   6  21       20.36       16.91      1.75 o 
  -3   6  21       33.39       36.58      2.87 o 
  -2   6  21       54.43       61.29      2.64 o 
  -1   6  21       95.43      105.87      5.01 o 
   0   6  21       11.26       11.95      1.46 o 
   1   6  21       59.60       66.87      3.43 o 
   2   6  21        0.50       -0.38      1.15 o 
   3   6  21        0.60       -0.52      1.00 o 
  -4   7  21        7.78        9.29      1.53 o 
  -3   7  21        3.47        0.21      1.07 o 
  -2   7  21       40.45       39.59      2.30 o 
  -1   7  21       43.20       44.35      2.34 o 
   0   7  21        6.77        5.49      1.29 o 
   1   7  21        0.00       -0.65      0.92 o 
   2   7  21        8.00        7.32      1.72 o 
  -3   8  21        3.29        1.09      1.18 o 
  -2   8  21        0.78        0.98      1.18 o 
  -1   8  21       12.19       16.54      1.77 o 
   0   8  21        0.00       -0.97      1.04 o 
   1   8  21        6.83        5.38      1.56 o 
  -6   0  22        0.99        1.46      1.42 o 
  -5   0  22       53.91       64.53      3.36 o 
  -4   0  22      128.73      131.33      6.14 o 
  -3   0  22      150.28      146.40      6.69 o 
  -2   0  22       14.23       15.70      2.64 o 
  -1   0  22        1.52       -1.51      1.51 o 
   0   0  22       57.21       45.89      4.07 o 
   1   0  22        0.01        1.18      1.72 o 
   2   0  22       32.22       42.73      4.30 o 
   3   0  22        1.47        0.64      2.07 o 
   4   0  22       10.15       15.21      3.39 o 
  -6   1  22        2.57        3.98      1.11 o 
  -5   1  22        6.59        7.48      1.20 o 
  -4   1  22        0.03       -1.03      1.03 o 
  -3   1  22        1.84       -0.04      1.59 o 
  -2   1  22       17.76       15.33      2.60 o 
  -1   1  22        5.32        3.47      1.29 o 
   0   1  22        0.65        1.60      1.34 o 
   1   1  22        4.80        2.12      1.31 o 
   2   1  22       16.41       15.28      2.29 o 
   3   1  22       10.91       22.02      3.96 o 
   4   1  22       45.38       53.01      3.64 o 
  -6   2  22        2.63        1.56      1.04 o 
  -5   2  22        2.24        1.44      1.09 o 
  -4   2  22        0.32       -0.92      0.96 o 
  -3   2  22        2.76        3.94      1.34 o 
  -2   2  22        0.02        0.58      1.23 o 
  -1   2  22        5.46        6.27      1.39 o 
   0   2  22        1.68        2.55      1.17 o 
   1   2  22       25.17       29.69      2.45 o 
   2   2  22       10.43       10.79      4.21 o 
   3   2  22       33.09       39.13      3.06 o 
   4   2  22       22.12       25.84      2.89 o 
  -6   3  22        0.85        1.16      1.18 o 
  -5   3  22        3.63        4.31      1.27 o 
  -4   3  22        6.44        7.26      1.58 o 
  -3   3  22        0.10        1.07      0.99 o 
  -2   3  22        1.73        1.78      1.03 o 
  -1   3  22        1.71        2.97      1.31 o 
   0   3  22      144.11      138.10      4.71 o 
   1   3  22        2.83        4.87      1.12 o 
   2   3  22        2.31        2.40      1.03 o 
   3   3  22        0.11       -0.02      1.40 o 
   4   3  22        1.32        4.06      1.80 o 
  -6   4  22        0.02       -1.12      1.39 o 
  -5   4  22       14.85       11.42      2.09 o 
  -4   4  22        2.97        1.93      1.33 o 
  -3   4  22        1.08        0.72      0.98 o 
  -2   4  22       20.49       24.80      1.88 o 
  -1   4  22       17.85       19.09      2.09 o 
   0   4  22       18.06       20.15      2.09 o 
   1   4  22       38.44       42.47      3.16 o 
   2   4  22       33.84       42.06      2.33 o 
   3   4  22       38.43       40.97      3.25 o 
  -5   5  22        1.64        0.67      1.60 o 
  -4   5  22        8.11        7.45      1.41 o 
  -3   5  22        0.45       -1.18      1.18 o 
  -2   5  22       29.40       30.30      2.04 o 
  -1   5  22       86.20       88.13      3.07 o 
   0   5  22       12.31        9.66      2.00 o 
   1   5  22       19.38       19.87      2.17 o 
   2   5  22       31.85       38.98      3.69 o 
   3   5  22        0.23       -0.20      1.06 o 
  -4   6  22        7.00        6.56      1.43 o 
  -3   6  22        3.39        2.14      1.15 o 
  -2   6  22        0.45        1.79      1.09 o 
  -1   6  22        0.01       -0.56      1.01 o 
   0   6  22       26.88       28.72      2.52 o 
   1   6  22        0.28       -0.34      2.98 o 
   2   6  22       56.35       60.29      3.39 o 
  -3   7  22        8.29        7.79      1.53 o 
  -2   7  22       10.19       12.36      1.61 o 
  -1   7  22        4.27        6.63      1.37 o 
   0   7  22        3.57        3.14      1.21 o 
   1   7  22       10.56       10.25      2.27 o 
  -6   1  23        0.10        0.02      1.02 o 
  -5   1  23        0.04       -1.02      1.02 o 
  -4   1  23        2.79        2.88      1.53 o 
  -3   1  23       93.74      104.50      5.68 o 
  -2   1  23        8.65        8.08      2.27 o 
  -1   1  23        3.87        3.98      1.38 o 
   0   1  23       19.32       21.37      2.29 o 
   1   1  23        4.61        6.62      1.63 o 
   2   1  23        1.04        2.70      1.50 o 
   3   1  23       46.43       54.42      3.58 o 
  -6   2  23        0.63        1.04      1.21 o 
  -5   2  23        8.56        8.34      1.46 o 
  -4   2  23        2.03        3.88      1.41 o 
  -3   2  23        0.67       -0.25      1.74 o 
  -2   2  23       22.07       29.26      5.38 o 
  -1   2  23        2.07        3.23      1.29 o 
   0   2  23        5.56        7.78      1.54 o 
   1   2  23       11.03       14.92      2.17 o 
   2   2  23       18.23       16.30      4.52 o 
   3   2  23       47.22       55.50      3.62 o 
  -5   3  23        4.06        4.07      1.59 o 
  -4   3  23        7.25        8.71      1.71 o 
  -3   3  23       14.38       15.00      2.34 o 
  -2   3  23       30.68       30.77      7.17 o 
  -1   3  23        5.14        5.27      1.49 o 
   0   3  23       25.33       25.64      2.31 o 
   1   3  23       12.89       12.03      1.80 o 
   2   3  23        0.10        0.79      1.43 o 
   3   3  23       42.42       42.88      3.29 o 
  -5   4  23       11.78       14.75      2.18 o 
  -4   4  23        0.90        1.16      1.24 o 
  -3   4  23        0.75        0.07      1.03 o 
  -2   4  23       12.22       11.47      2.38 o 
  -1   4  23       23.05       22.93      5.14 o 
   0   4  23        9.74        9.52      1.72 o 
   1   4  23        6.72        9.10      1.97 o 
   2   4  23       21.11       23.53      2.37 o 
   3   4  23       11.88       16.94      2.42 o 
  -4   5  23        0.51        1.04      1.36 o 
  -3   5  23        2.28        2.37      1.16 o 
  -2   5  23       12.83       12.72      1.54 o 
  -1   5  23       17.70       19.13      2.29 o 
   0   5  23       31.62       36.97      2.78 o 
   1   5  23        2.24        1.98      1.34 o 
   2   5  23       12.80       12.40      4.25 o 
  -3   6  23       23.60       25.09      2.41 o 
  -2   6  23      149.99      152.83      4.34 o 
  -1   6  23       16.42       15.83      1.74 o 
   0   6  23        0.58        1.18      1.39 o 
   1   6  23        5.49        3.74      1.53 o 
  -5   0  24        0.86       -0.35      2.17 o 
  -4   0  24       33.44       26.36      3.57 o 
  -3   0  24        6.19        3.39      2.17 o 
   0   0  24        2.65        1.26      1.92 o 
   1   0  24       72.30       79.52      5.74 o 
   2   0  24        9.05       11.47      3.08 o 
   3   0  24       59.48       77.42      6.30 o 
  -5   1  24       13.08        9.33      1.51 o 
  -4   1  24       22.24       17.92      2.25 o 
  -3   1  24       55.38       67.42      4.92 o 
  -2   1  24        2.34        2.15      1.96 o 
  -1   1  24       15.63       22.38      3.33 o 
   0   1  24        2.36        1.30      2.05 o 
   1   1  24        1.95        2.82      1.51 o 
   2   1  24       43.17       45.06      4.85 o 
   3   1  24       34.76       47.41      3.80 o 
  -5   2  24        2.63        0.34      1.44 o 
  -4   2  24       10.26       13.28      2.97 o 
  -3   2  24        1.60        3.68      2.21 o 
  -2   2  24       36.47       36.41      3.62 o 
  -1   2  24        1.92        0.87      1.23 o 
   0   2  24       21.72       24.09      3.57 o 
   1   2  24        5.18       11.53      2.03 o 
   2   2  24       44.83       66.72      3.90 o 
  -5   3  24        1.08        0.60      1.71 o 
  -4   3  24        0.34       -1.03      2.02 o 
  -3   3  24        0.10        2.00      1.82 o 
  -2   3  24        5.99        6.71      1.64 o 
  -1   3  24        7.15        6.35      1.66 o 
   0   3  24       17.29       20.42      2.18 o 
   1   3  24        6.20        4.48      2.42 o 
   2   3  24       16.62       19.67      2.57 o 
  -4   4  24        5.31        7.13      1.68 o 
  -3   4  24        2.05        2.19      1.41 o 
  -2   4  24       11.74        6.76      1.75 o 
  -1   4  24       25.77       34.68      2.73 o 
   0   4  24       20.44       28.28      3.39 o 
   1   4  24       17.90       18.75      2.74 o 
   2   4  24       11.96       15.41      3.28 o 
  -3   5  24        2.59        2.71      1.28 o 
  -2   5  24       14.00       15.92      2.19 o 
  -1   5  24        5.50        0.69      1.45 o 
   0   5  24        3.44        6.71      1.74 o 
   1   5  24        0.00        0.10      1.27 o 
  -4   1  25        1.12        0.72      2.17 o 
  -3   1  25       16.75       18.45      3.18 o 
   0   1  25        8.01       17.33      3.45 o 
   1   1  25        0.70       -1.36      1.43 o 
   2   1  25        3.80        8.13      2.12 o 
  -4   2  25       35.12       28.33      3.86 o 
  -3   2  25       15.80       17.54      3.18 o 
  -2   2  25       10.72        8.18      2.38 o 
  -1   2  25       86.33       96.07      4.82 o 
   0   2  25       20.29       11.84      2.95 o 
   1   2  25        0.18       -1.72      1.84 o 
  -3   3  25        7.32        7.31      2.71 o 
  -2   3  25       11.88       12.60      2.79 o 
  -1   3  25        9.95       14.06      2.03 o 
   0   3  25       25.79       27.65      2.59 o 
   1   3  25       49.08       54.88      5.00 o 
  -3   4  25       21.66       20.10      3.35 o 
  -2   4  25        2.29       -0.70      1.42 o 
  -1   4  25        0.63       -0.96      1.34 o 
   0   4  25        0.05        0.18      1.36 o 
  -3   1  26       12.19       14.34      3.00 o 
   0   1  26        2.96        1.07      2.29 o 
  -2   2  26       19.75       20.91      3.35 o 
   0   2  26        4.37        7.38      2.73 o 
                                                 
